# Supplementary material for: Systematic Identification and Functional Analysis of Circular RNAs During Rice Black-Streaked Dwarf Virus Infection in the Laodelphax striatellus (Fallén) Midgut
Source: Front Microbiol. 2020 Sep 29;11:588009. doi: 10.3389/fmicb.2020.588009 (PMC7550742; doi:10.3389/fmicb.2020.588009)
Supplement: Supplementary file 3 [file Table_1.XLSX]

## Sheet: Sheet1
Table S1. Primers used in this study.
Gene name	Forward primer	Reverse primer
circRNA378	CACAAGCCCTACTTCAAG	GTTACCAGCAATGTCTTCA
circRNA2029	AATGTCTCCAGTTGTCCTT	GGTGCGTCATAAGAATATCTG
circRNA2030	CTCTTTCCGTCCAACTACA	ACTGCTTGATGACCTTCTT
circRNA1026	GCACAACGACTTCAACAC	AATCACCACCTCCAGGAA
circRNA1117	ATATACGAGACACTGGCTTAT	CTATCCTTAGGTGGTAACTCT
Helicase	ATTATGGCTATTCGCTGTTG	GCTGATTGGATATGTTGATGA
TRP3	GCAATATCATCAAGCGTGTT	GTAGCAGGAATGTGGTAGAA
Syntaxin	ATACGAACAGCGATGATGA	GACTTCCTCCACCTCTTG
PTA	AGCATCACAATCCATCCA	GCACAACCGTAGACATAAC
MCTP1	CAGTCTCGCCATCAATTAC	CGCAAGTGTATCCTCAAC
Lachesin	CCGTCCTCACTATTCCATT	ATCCGCACTCACCCTATA
DNA ligase	GTGCGGTGTGATTATATGTC	GCTATGCTGCCTCCTATT
ABCG23	GCAACAATAATGGAGACAGA	ATTGAGCCTTCAGGAACT
miR-14-3p	GGCGTCAGTCTTTTTCTCTCT	CAGTGCAGGGTCCGAGGT
miR-9a-3p	GGCGATAAAGCTAGGTTACCG	CAGTGCAGGGTCCGAGGT
miR-92a	GGCGATTGCACTTGTCCCGGC	CAGTGCAGGGTCCGAGGT
miR-315-5p	GGCGTTTTGATTGTTGCTCAG	CAGTGCAGGGTCCGAGGT
S5-1	GTTTACGGTGGTGCAATTTTCA	AGGCTTTCCTTCACTAACTTCTGACT
S6	GAACAGATTGCCAAATACGAAACA	AAGAGCAGTACGCGTCGTTCA
S9-1	TGGTGCTTCTCGTCAAACTGTCT	GCCAACAATTCGTGTCCTGAA
S10	GCCCCACGTTGCATCTTC	TGTTGGGCAAAGTGCTAGTTTC
U6	GCTTCGGCGGTACATATAC	AACGCTTCACGATTTTGCG
RPL5	CCGAAGTGACAGGCGAGGAG	CACGCTGTGCGGGATGTT
dscircRNA2030	TAATACGACTCACTATAGGGGAGCTAATGATGTTTCCATG	TAATACGACTCACTATAGGGCGCAATAATCTTGTTCTAAT
dsEGFP	TAATACGACTCACTATAGGGAAGTTCAGCGTGTCCG	TAATACGACTCACTATAGGGCACCTTGATGCCGTTC
miR-14-3p (RT)	GTCGTATCCAGTGCAGGGTCCGAGGTATTCGCACTGGATACGACATAGGAG
miR-9a-3p (RT)	GTCGTATCCAGTGCAGGGTCCGAGGTATTCGCACTGGATACGACTAACTTC
miR-92a (RT)	GTCGTATCCAGTGCAGGGTCCGAGGTATTCGCACTGGATACGACTTATAGG
miR-315-5p (RT)	GTCGTATCCAGTGCAGGGTCCGAGGTATTCGCACTGGATACGACGGCTTTC
U6 (RT)	AACGCTTCACGATTTTGCG
