# Supplementary material for: Systematic Identification and Functional Analysis of Circular RNAs During Rice Black-Streaked Dwarf Virus Infection in the Laodelphax striatellus (Fallén) Midgut
Source: Front Microbiol. 2020 Sep 29;11:588009. doi: 10.3389/fmicb.2020.588009 (PMC7550742; doi:10.3389/fmicb.2020.588009)
Supplement: Supplementary file 4 [file Table_2.XLSX]

## Sheet: Sheet2
Table S2. The data of 2,523 circRNAs identified from VF and RB libraries.
Accession name	Types	Chr	Start	End	Strand	Exons	FPKM (VF1)	FPKM (VF2)	FPKM (VF3)	FPKM (RB1)	FPKM (RB2)	FPKM (RB3)
ciRNA1	ciRNA	chrContig17296	5907	9958	-	1	110.93	2.44382	213.153	129.557	8.19806	223.606
ciRNA10	ciRNA	chrContig25	4019700	4019884	-	1	6.91464	10.151	9.17886	11.3623	9.51418	10.5936
ciRNA11	ciRNA	chrContig649	1494486	1494687	-	1	53.8392	43.6736	88.7094	63.2366	53.3657	51.848
ciRNA12	ciRNA	chrContig17296	5895	9958	-	1	110.937	2.43661	213.117	129.51	8.17386	223.516
ciRNA13	ciRNA	chrContig17296	6097	9958	-	1	115.318	2.518	221.343	134.699	8.5937	231.889
ciRNA14	ciRNA	chrContig17296	6303	9958	-	1	121.316	2.62361	232.832	141.744	9.01805	243.945
ciRNA15	ciRNA	chrContig17296	6305	9958	-	1	121.372	2.62505	232.934	141.8	9.0204	244.063
ciRNA16	ciRNA	chrContig17296	7226	9958	-	1	149.686	3.28987	287.217	170.33	10.9802	298.37
ciRNA17	ciRNA	chrContig17296	7296	9958	-	1	147.928	3.30854	287.201	167.29	10.9179	295.199
ciRNA18	ciRNA	chrContig17296	8205	9958	-	1	191.793	4.55992	379.962	207.27	13.9998	382.362
ciRNA19	ciRNA	chrContig17296	9160	9958	-	1	259.659	7.74585	553.576	298.732	19.5573	536.85
ciRNA2	ciRNA	chrContig17296	5906	9958	-	1	110.902	2.44322	213.1	129.525	8.19604	223.557
ciRNA20	ciRNA	chrContig34875	719	880	+	1	10.51	7.11342	13.9301	11.6096	9.42502	13.868
ciRNA21	ciRNA	chrContig17296	6094	9958	-	1	115.257	2.51605	221.199	134.618	8.58922	231.768
ciRNA22	ciRNA	chrContig17296	6788	9958	-	1	134.253	2.93875	257.298	154.745	9.88758	269.228
ciRNA23	ciRNA	chrContig17296	8346	9958	-	1	207.436	4.93041	411.055	223.913	15.1003	412.552
ciRNA24	ciRNA	chrContig17296	8513	9958	-	1	230.323	5.4651	456.05	248.189	16.7322	457.571
ciRNA25	ciRNA	chrContig66	2625427	2626167	+	1	1.26376	1.55516	1.0855	0.895812	1.25921	0.58057
ciRNA26	ciRNA	chrContig1149	54556	55898	-	1	0.0633889	0	0.299463	0.0823774	0.126322	0.106776
ciRNA27	ciRNA	chrContig31	2921300	2921508	-	1	0	0.816852	0.855245	0.529344	0.202931	0
ciRNA28	ciRNA	chrContig17296	6048	9958	-	1	114.051	2.49191	218.925	133.273	8.49362	229.439
ciRNA29	ciRNA	chrContig17296	6165	9958	-	1	117.213	2.54224	225.009	136.896	8.72217	235.729
ciRNA3	ciRNA	chrContig17296	6096	9958	-	1	115.297	2.51735	221.297	134.671	8.59147	231.848
ciRNA30	ciRNA	chrContig17296	9649	9958	-	1	235.168	8.55249	491.452	270.192	21.6309	503.061
ciRNA31	ciRNA	chrContig17296	9785	9958	-	1	209.703	6.28411	390.8	214.181	16.5178	407.944
ciRNA32	ciRNA	chrContig760	256148	256843	+	1	26.8889	0.0306613	21.3442	2.08408	0	11.4753
ciRNA4	ciRNA	chrContig17296	7045	9958	-	1	142.285	3.13801	272.876	162.656	10.4594	284.002
ciRNA5	ciRNA	chrContig17296	7720	9958	-	1	165.838	3.806	323.489	183.226	12.1642	329.838
ciRNA6	ciRNA	chrContig760	256148	256657	+	1	36.5285	0.0418436	28.2523	2.84416	0	15.5667
ciRNA7	ciRNA	chrContig0	9051865	9052656	-	1	20.7991	17.7297	29.3397	26.0567	18.1806	27.0385
ciRNA8	ciRNA	chrContig640	236675	237286	-	1	3.74999	6.06733	5.96307	4.59966	6.09854	3.54076
ciRNA9	ciRNA	chrContig544	67222	67389	-	1	0	0.254051	0	0	0	0
circRNA1	circRNA	chrContig283	84747	94652	-	5	14.6156	15.861	14.1452	15.6828	14.3459	13.9173
circRNA10	circRNA	chrContig731	237297	240686	-	4	6.85048	2.59114	5.32348	3.37939	2.81779	3.83278
circRNA100	circRNA	chrContig255	168675	169757	-	2	5635.67	9472.52	5197.24	8573.26	9324.86	7474.44
circRNA1000	circRNA	chrContig17	356197	356498	-	1	135.519	127.858	137.907	160.841	146.267	162.394
circRNA1001	circRNA	chrContig17	1711862	1721792	+	9	16.4393	22.8265	14.5231	15.2669	15.8593	13.8279
circRNA1002	circRNA	chrContig17	3507423	3508412	+	2	0.831902	2.64147	2.03782	2.34239	2.48673	3.89253
circRNA1003	circRNA	chrContig17	3652736	3653725	-	2	14.0985	20.3112	15.9352	15.9585	18.874	12.9813
circRNA1004	circRNA	chrContig17	4374631	4395433	+	14	6.74386	7.61947	6.96618	6.94411	6.48903	7.32868
circRNA1005	circRNA	chrContig17	4391395	4395433	+	3	3.25114	4.17463	5.10441	3.50615	3.91635	4.15228
circRNA1006	circRNA	chrContig17	4510507	4510982	+	2	14.9199	10.7801	10.0583	13.3697	11.8056	11.4162
circRNA1007	circRNA	chrContig17	4737817	4740408	+	3	2.24423	3.37544	2.12045	3.98589	4.17417	2.43622
circRNA1008	circRNA	chrContig307	1037833	1043250	-	3	3.58447	2.96517	2.72823	2.87257	2.85727	2.01264
circRNA1009	circRNA	chrContig527	40492	40807	-	1	5.83706	6.84329	6.36359	7.50778	6.39768	4.43716
circRNA101	circRNA	chrContig255	170664	171746	-	2	2865.48	5285	1930.59	3329.06	3800.85	3254.91
circRNA1010	circRNA	chrContig638	210448	217913	-	4	4.67999	4.86022	7.54524	5.74403	6.10652	5.31809
circRNA1011	circRNA	chrContig630	664132	668450	+	4	52.7761	89.817	60.7124	47.7175	64.1139	52.8634
circRNA1012	circRNA	chrContig630	923648	941685	+	7	23.6715	35.2339	28.5372	22.4533	24.1591	22.3875
circRNA1013	circRNA	chrContig174	142503	142715	+	1	0.199839	0.601134	0.629388	0.173134	0.796481	0.224414
circRNA1014	circRNA	chrContig42	1193838	1197450	+	4	21.3335	11.8529	21.4645	20.219	13.4972	21.6497
circRNA1015	circRNA	chrContig42	1298095	1316344	+	7	51.6806	57.8038	50.7097	59.7951	57.354	55.1466
circRNA1016	circRNA	chrContig42	2280525	2284956	+	3	10.608	10.9712	13.0277	13.41	13.8938	13.411
circRNA1017	circRNA	chrContig49	1037743	1039666	-	2	7.14721	9.39609	11.6719	7.56817	7.70706	9.27468
circRNA1018	circRNA	chrContig1069	85753	95357	-	3	37.2343	51.5476	53.7038	45.7365	42.0332	47.2301
circRNA1019	circRNA	chrContig8	212528	213998	-	2	3.20131	2.49663	3.60978	4.31437	2.95352	3.32871
circRNA102	circRNA	chrContig98	237547	237910	+	1	23.5046	23.7244	32.2873	32.8251	21.7889	29.1529
circRNA1020	circRNA	chrContig8	671289	673836	+	4	3.76687	4.15474	3.42729	5.38478	4.0661	4.37112
circRNA1021	circRNA	chrContig8	1630436	1634845	+	5	13.6388	17.2367	16.2746	20.0037	28.0403	15.1691
circRNA1022	circRNA	chrContig8	2454427	2456247	+	2	24.0066	24.9047	30.9219	22.7185	20.2403	19.286
circRNA1023	circRNA	chrContig8	3361734	3377754	-	3	11.2474	8.53124	9.92469	8.19036	7.19758	7.78524
circRNA1024	circRNA	chrContig8	4054263	4062738	+	7	8.63136	11.6383	12.9094	10.756	9.13049	8.51996
circRNA1025	circRNA	chrContig8	4091823	4094774	+	4	50.9392	57.4282	58.6867	65.8625	60.5931	67.6372
circRNA1026	circRNA	chrContig8	4343200	4365584	-	5	5.11427	5.09246	5.46231	2.35389	2.54794	2.27335
circRNA1027	circRNA	chrContig8	4789938	4791907	+	2	3.61406	6.26339	5.19938	5.56643	3.91227	3.70778
circRNA1028	circRNA	chrContig8	6721231	6748086	+	5	3.96482	11.7526	10.0653	6.29658	8.18927	6.46574
circRNA1029	circRNA	chrContig8	6736498	6752944	+	4	2.90966	5.9616	7.42125	4.87218	3.66645	2.86348
circRNA103	circRNA	chrContig98	871923	885326	+	4	7.55383	10.2496	12.9327	11.512	9.03618	12.527
circRNA1030	circRNA	chrContig401	320115	320446	-	1	10.1286	10.0274	17.1612	14.1068	9.45341	19.0769
circRNA1031	circRNA	chrContig70	481266	495250	+	4	33.4749	32.2618	30.6518	28.766	27.2481	30.5634
circRNA1032	circRNA	chrContig70	1903351	1903531	-	1	3.99788	2.12224	1.9751	1.01872	1.87459	1.32045
circRNA1033	circRNA	chrContig0	862135	875260	-	7	12.1211	11.897	9.35494	15.3934	12.8853	11.5643
circRNA1034	circRNA	chrContig0	1143928	1149623	+	3	43.8156	48.5942	52.1619	44.3491	41.1389	46.646
circRNA1035	circRNA	chrContig0	6651814	6654072	+	3	301.161	343.841	299.268	319.575	335.51	308.835
circRNA1036	circRNA	chrContig0	6884449	6885871	-	3	16.479	15.6698	14.8104	16.7179	17.8638	17.1398
circRNA1037	circRNA	chrContig0	7925659	7927339	+	2	74.6122	108.05	74.6274	128.282	117.366	118.951
circRNA1038	circRNA	chrContig0	8710172	8721657	-	10	54.8304	63.1906	57.8494	64.2308	61.5996	62.6005
circRNA1039	circRNA	chrContig0	9456489	9462322	+	5	5.43774	5.56074	9.0041	6.72866	5.65142	4.81238
circRNA104	circRNA	chrContig98	871923	888593	+	5	8.03592	10.3848	12.5848	12.2819	9.16651	12.7725
circRNA1040	circRNA	chrContig0	9481376	9522016	+	8	11.227	15.5183	19.24	14.1126	12.0933	13.7639
circRNA1041	circRNA	chrContig531	36489	41781	+	2	21.4564	29.6579	24.0007	16.9005	22.0253	19.894
circRNA1042	circRNA	chrContig531	48966	58675	+	3	12.0456	17.2703	15.373	10.0605	10.0694	13.7829
circRNA1043	circRNA	chrContig531	111438	111603	+	1	31.999	54.979	40.5909	28.8245	38.8356	41.2469
circRNA1044	circRNA	chrContig535	1054681	1063794	+	9	41.5943	57.9928	38.2196	46.9687	48.9196	37.8387
circRNA1045	circRNA	chrContig623	142055	143932	+	1	5.31365	7.63613	3.21229	3.47569	5.51047	2.87616
circRNA1046	circRNA	chrContig623	207993	212034	+	3	8.86491	18.0599	17.4314	15.1777	15.7966	13.2735
circRNA1047	circRNA	chrContig1097	18014	72052	+	37	54.8277	90.7348	51.2044	62.1164	77.1555	60.111
circRNA1048	circRNA	chrContig1076	81697	89198	+	5	5.62239	8.1401	8.17718	7.93629	8.089	7.3302
circRNA1049	circRNA	chrContig432	60546	70866	+	5	103.948	109.364	35.2384	110.464	102.478	43.3549
circRNA105	circRNA	chrContig98	1777562	1778651	+	2	18.5012	24.3889	22.547	25.4444	18.9503	20.9217
circRNA1050	circRNA	chrContig432	70711	75298	+	4	90.2155	92.1113	24.7685	88.2742	78.2652	37.0168
circRNA1051	circRNA	chrContig432	112266	125278	-	4	7.57584	7.0616	3.22519	4.79345	6.00611	3.1946
circRNA1052	circRNA	chrContig433	327579	327897	+	1	1.06748	1.47174	0.980583	1.84966	0.531819	1.79813
circRNA1053	circRNA	chrContig430	99514	113781	+	4	2.863	2.87073	5.21464	2.18158	1.61539	2.82773
circRNA1054	circRNA	chrContig325	322499	325148	-	2	11.8604	16.253	17.5703	10.7322	11.1831	6.51149
circRNA1055	circRNA	chrContig325	658369	663625	-	3	2.31828	3.67032	3.07426	1.67626	1.77153	2.44678
circRNA1056	circRNA	chrContig323	953920	955684	+	3	150.298	175.389	169.615	134.71	147.17	157.461
circRNA1057	circRNA	chrContig183	85748	90973	-	5	7.97803	7.96618	10.6887	5.76868	7.65381	6.04981
circRNA1058	circRNA	chrContig183	94863	95280	-	1	9.69098	10.197	12.4545	7.85193	9.96899	5.50809
circRNA1059	circRNA	chrContig183	118629	119301	-	1	19.3538	20.5211	22.8911	13.9866	15.692	14.868
circRNA106	circRNA	chrContig98	1823512	1824266	+	2	5.99762	5.7352	6.7185	8.06698	9.66064	7.36921
circRNA1060	circRNA	chrContig183	149092	167992	-	7	6.48303	7.18827	7.45857	6.09498	6.11207	6.42887
circRNA1061	circRNA	chrContig183	151905	167992	-	6	5.47509	6.05353	6.71417	5.39466	5.11276	5.61926
circRNA1062	circRNA	chrContig320	97307	124494	-	13	19.2709	21.0753	21.8509	25.3663	19.7515	24.5839
circRNA1063	circRNA	chrContig113	165658	168185	+	3	55.3059	64.1685	52.6111	113.174	90.2062	90.5559
circRNA1064	circRNA	chrContig113	1581015	1586084	+	4	12.9254	13.3377	18.3381	13.1072	10.9642	18.0283
circRNA1065	circRNA	chrContig104	300165	300706	-	2	4.6845	2.83202	4.94188	4.69127	3.29181	4.69032
circRNA1066	circRNA	chrContig1285	162355	163439	+	2	6.69739	6.71547	3.74992	7.34973	5.93183	8.02242
circRNA1067	circRNA	chrContig947	61017	76683	+	7	31.084	38.8374	31.3071	23.3388	24.7376	18.182
circRNA1068	circRNA	chrContig947	133594	155059	-	5	6.91012	11.4164	6.60157	5.5918	6.53635	4.59696
circRNA1069	circRNA	chrContig338	43873	50314	+	6	62.3471	47.8586	63.0227	86.8495	71.5587	76.2753
circRNA107	circRNA	chrContig109	1369155	1374210	-	5	131.16	134.098	135.966	170.907	158.916	158.288
circRNA1070	circRNA	chrContig338	48119	49771	+	2	40.8048	33.0685	44.5017	63.1719	53.7043	55.0216
circRNA1071	circRNA	chrContig518	347903	349218	-	2	2.46182	4.43262	2.94575	4.88491	4.7213	4.04281
circRNA1072	circRNA	chrContig518	351075	354963	-	3	4.92231	5.42088	5.44021	6.16672	5.91612	8.28485
circRNA1073	circRNA	chrContig517	128746	128995	-	1	1.70263	3.41444	3.21743	3.09772	2.88406	3.05922
circRNA1074	circRNA	chrContig195	5523	58361	-	22	1.56894	1.41965	1.59949	1.41988	1.47478	0.77693
circRNA1075	circRNA	chrContig194	346574	355008	+	6	0.135129	0.828017	0.662023	0.351215	0.44881	0.910481
circRNA1076	circRNA	chrContig197	12783	22039	-	6	49.9417	50.5003	49.4589	52.5509	45.733	50.064
circRNA1077	circRNA	chrContig192	405551	408753	-	3	95.0762	135.895	100.559	141.75	150.358	115.33
circRNA1078	circRNA	chrContig192	411873	414321	-	3	34.7444	54.1636	37.8772	52.6565	55.1514	49.1508
circRNA1079	circRNA	chrContig192	1124517	1125846	+	2	18.7939	17.2148	22.2956	21.0352	21.8136	25.2121
circRNA108	circRNA	chrContig109	1952505	1957859	+	4	4.2124	5.41596	5.27992	4.14983	4.80653	4.34895
circRNA1080	circRNA	chrContig421	106961	118806	-	5	8.44849	6.64933	7.2735	7.90235	6.31338	7.56793
circRNA1081	circRNA	chrContig421	118700	120459	-	2	2.834	2.28447	3.15023	3.41816	2.38086	2.37697
circRNA1082	circRNA	chrContig604	214371	220292	+	5	12.1675	7.53676	9.19889	9.67812	9.35146	6.06247
circRNA1083	circRNA	chrContig603	12837	18198	-	3	4.40334	6.27242	4.18248	5.35906	5.10715	5.88673
circRNA1084	circRNA	chrContig1447	18894	22092	-	4	36.3353	32.0746	29.3016	43.9885	42.4399	31.9387
circRNA1085	circRNA	chrContig266	16649	17750	+	2	57.6657	116.425	32.1098	66.6889	110.509	43.9565
circRNA1086	circRNA	chrContig266	827227	830460	+	3	4.94194	5.02762	4.658	4.31281	4.7804	4.37494
circRNA1087	circRNA	chrContig264	20226	27621	-	3	8.41316	12.2561	6.09469	8.1306	10.3686	3.73711
circRNA1088	circRNA	chrContig264	961194	964361	-	4	12.26	9.18529	8.96623	12.1135	10.9806	6.41978
circRNA1089	circRNA	chrContig1057	48646	51345	+	3	10.0961	10.1234	10.7716	12.77	12.2681	12.8389
circRNA109	circRNA	chrContig109	2259044	2260463	+	1	45.166	45.3205	47.9638	54.3324	45.3845	40.2491
circRNA1090	circRNA	chrContig854	410868	411242	-	1	22.6449	26.8034	29.9102	28.6662	33.2515	25.1111
circRNA1091	circRNA	chrContig292	44554	45874	-	2	444.488	479.252	413.316	280.408	317.212	273.838
circRNA1092	circRNA	chrContig292	94094	95886	-	2	10.8968	12.9749	14.0614	13.6693	10.9707	10.0699
circRNA1093	circRNA	chrContig292	259150	263015	-	4	78.5058	87.7363	98.0928	71.161	80.3995	72.4624
circRNA1094	circRNA	chrContig292	518323	524616	+	5	473.764	314.953	278.557	287.257	290.767	205.158
circRNA1095	circRNA	chrContig291	346444	351029	-	4	67.6598	84.0646	75.3213	109.029	105.869	96.0338
circRNA1096	circRNA	chrContig291	385158	387534	+	3	55.9214	55.7833	83.9815	54.9626	67.0176	53.6269
circRNA1097	circRNA	chrContig419	38331	57580	+	7	14.3673	15.9196	18.6108	17.0545	15.0617	14.9396
circRNA1098	circRNA	chrContig490	33375	44315	-	11	30.3504	25.5356	29.3901	30.1226	30.0648	26.1646
circRNA1099	circRNA	chrContig490	360719	371024	+	8	20.8329	17.7341	25.3068	19.44	22.41	28.8837
circRNA11	circRNA	chrContig731	501621	506064	+	6	20.7168	19.6695	20.8792	26.4766	25.7631	28.5873
circRNA110	circRNA	chrContig109	2357196	2364595	+	2	18.5997	17.6045	16.9286	21.4245	18.1437	15.9247
circRNA1100	circRNA	chrContig450	69155	70577	+	2	25.2241	28.4297	31.5965	40.4205	39.3661	49.1683
circRNA1101	circRNA	chrContig450	153950	156447	+	2	54.754	73.2024	57.2854	57.9969	64.086	78.8599
circRNA1102	circRNA	chrContig453	340682	344738	-	4	19.2115	19.2114	19.4433	49.4483	47.0305	34.6
circRNA1103	circRNA	chrContig454	97747	105489	-	7	43.2763	55.8118	43.1057	53.836	60.0644	47.6918
circRNA1104	circRNA	chrContig14	957620	958872	-	2	13.5149	12.1582	9.94508	18.1652	15.8995	16.3191
circRNA1105	circRNA	chrContig123	336921	341315	-	3	83.8398	69.5289	95.34	72.5105	58.2699	83.9846
circRNA1106	circRNA	chrContig123	1259083	1322238	-	5	93.6067	107.528	100.959	99.4663	97.3599	72.4084
circRNA1107	circRNA	chrContig123	1529389	1537315	-	6	2.46896	3.12811	3.21486	2.78572	3.14026	2.98752
circRNA1108	circRNA	chrContig123	1848601	1853713	+	3	4.47697	2.27906	4.52289	1.99903	1.54415	2.12703
circRNA1109	circRNA	chrContig123	2207288	2213690	+	3	125.773	178.405	160.004	312.081	268.849	205.155
circRNA111	circRNA	chrContig102	702100	735292	-	9	9.49594	8.74055	8.76655	11.0702	8.32045	7.91226
circRNA1110	circRNA	chrContig123	2498988	2503517	-	4	210.558	220.469	161.649	192.993	193.931	181.656
circRNA1111	circRNA	chrContig123	2534660	2538972	-	5	15.2551	15.8835	22.1933	17.6221	15.4849	20.8525
circRNA1112	circRNA	chrContig123	2668727	2674789	+	6	15.5187	16.1212	13.968	16.2722	21.3632	17.6653
circRNA1113	circRNA	chrContig123	3103363	3106176	-	3	2.04464	1.73953	0.780551	1.98613	1.60513	1.6003
circRNA1114	circRNA	chrContig281	47208	63485	-	7	1.70622	2.23307	3.16765	2.12241	2.05799	1.89588
circRNA1115	circRNA	chrContig3602	137807	145010	-	7	11.6726	3.38845	7.74543	4.33146	2.97511	7.42737
circRNA1116	circRNA	chrContig448	358491	365243	+	6	28.7443	38.2402	25.9769	29.0516	33.8071	32.5596
circRNA1117	circRNA	chrContig447	188712	189175	-	2	17.1018	11.3598	15.4619	6.30986	7.57944	5.816
circRNA1118	circRNA	chrContig447	283522	286025	-	3	2.53779	4.74228	3.14865	2.19867	2.22216	1.81356
circRNA1119	circRNA	chrContig666	118540	120849	-	3	15.6861	13.1325	19.7452	18.7749	15.6423	19.4108
circRNA112	circRNA	chrContig102	762503	764080	+	2	38.782	42.545	32.3445	47.2033	44.0283	41.4269
circRNA1120	circRNA	chrContig731	500731	503646	+	4	17.5454	19.1028	17.8554	21.5278	24.1555	27.1474
circRNA1121	circRNA	chrContig634	784689	788199	-	5	8.51313	11.1029	11.7497	6.85975	12.5162	6.95884
circRNA1122	circRNA	chrContig276	230866	231771	-	2	24.2612	22.4602	30.0299	17.59	20.8972	20.9736
circRNA1123	circRNA	chrContig1855	64309	95923	+	2	4.21762	5.6144	5.13624	4.97164	5.56484	4.69093
circRNA1124	circRNA	chrContig89	726675	731211	+	3	14.327	18.1132	12.5885	16.9997	16.8616	12.8245
circRNA1125	circRNA	chrContig384	316610	322729	-	4	17.67	12.7457	16.9775	15.286	13.6181	16.0884
circRNA1126	circRNA	chrContig385	26114	33910	-	5	22.1618	29.5487	27.6005	29.9083	28.2574	26.8017
circRNA1127	circRNA	chrContig385	517830	520275	+	3	203.523	238.54	255.363	176.614	208.922	189.543
circRNA1128	circRNA	chrContig385	1016951	1027096	+	5	37.0287	50.2087	35.0907	44.0625	45.6061	36.154
circRNA1129	circRNA	chrContig385	1243311	1271308	-	13	22.3367	23.277	25.9493	38.2532	37.0142	30.7262
circRNA113	circRNA	chrContig101	1169750	1183836	-	11	216.816	125.037	139.808	134.256	134.382	88.4723
circRNA1130	circRNA	chrContig389	240466	242203	+	2	0.246757	1.23712	1.29526	1.60337	0.614675	0.692758
circRNA1131	circRNA	chrContig389	430061	432459	-	3	14.3765	15.75	14.4516	19.4564	13.763	12.1403
circRNA1132	circRNA	chrContig124	471271	473602	-	2	45.5157	76.6453	57.9598	75.4439	83.163	73.9484
circRNA1133	circRNA	chrContig122	310668	329917	+	4	21.243	22.6566	27.146	28.0546	26.2601	23.4981
circRNA1134	circRNA	chrContig498	583130	597617	-	15	15.4902	17.2083	13.9111	20.0257	19.6081	17.6248
circRNA1135	circRNA	chrContig495	160508	174245	+	3	5.86715	7.84399	6.88846	5.32993	5.12963	7.12852
circRNA1136	circRNA	chrContig496	222250	225832	+	2	7.40272	5.72608	8.27117	7.6962	8.65814	6.70985
circRNA1137	circRNA	chrContig253	909459	910163	+	2	4.63057	4.10733	4.01992	5.83767	6.56597	3.10002
circRNA1138	circRNA	chrContig253	1817851	1821543	+	5	5.92686	4.37119	6.58214	6.19578	4.58778	6.73824
circRNA1139	circRNA	chrContig30	349100	351008	+	2	30.1195	33.3208	39.9827	32.7046	33.4092	37.5134
circRNA114	circRNA	chrContig101	1215705	1225019	-	4	209.773	122.618	138.053	132.026	135.064	105.987
circRNA1140	circRNA	chrContig30	981008	993897	-	6	17.3076	19.027	19.5183	21.2503	19.1513	18.4669
circRNA1141	circRNA	chrContig30	2385399	2388182	-	4	5.08558	7.19492	6.14349	10.7032	9.78752	7.04096
circRNA1142	circRNA	chrContig30	4768888	4770264	+	2	195.41	324.831	315.51	403.204	410.721	452.943
circRNA1143	circRNA	chrContig30	5115102	5115439	-	1	2.26681	3.53566	5.75108	2.83674	4.01539	3.25268
circRNA1144	circRNA	chrContig2363	16926	19357	+	2	75.935	85.8725	101.908	83.1304	88.1709	99.4798
circRNA1145	circRNA	chrContig265	219734	223498	-	2	5.25811	13.39	11.9164	11.4248	15.2464	14.2464
circRNA1146	circRNA	chrContig263	513717	526454	-	3	36.2679	42.9211	57.4577	28.5637	42.6872	26.0578
circRNA1147	circRNA	chrContig392	249359	249548	+	1	10.7534	14.6012	12.23	21.8354	23.7176	13.3338
circRNA1148	circRNA	chrContig399	26909	28421	-	2	10.7984	15.9895	15.6864	9.8993	14.8882	11.8443
circRNA1149	circRNA	chrContig399	155914	159678	-	3	39.862	32.3855	45.2897	50.0412	38.9148	42.3541
circRNA115	circRNA	chrContig101	1495108	1504584	-	4	5.52522	14.8857	13.3257	9.55634	11.5786	8.40646
circRNA1150	circRNA	chrContig4239	33751	41500	+	4	5.36859	5.30839	8.33218	5.4625	4.83327	6.90515
circRNA1151	circRNA	chrContig4239	33751	47636	+	5	5.53226	4.86456	7.62031	5.86146	5.02421	6.3436
circRNA1152	circRNA	chrContig4239	37231	41500	+	3	4.31044	4.55844	6.39894	4.23042	4.06007	5.96747
circRNA1153	circRNA	chrContig1936	28267	32133	+	2	0.427488	0.673581	0.70524	0.529091	0.182551	0.48006
circRNA1154	circRNA	chrContig467	154495	174436	-	9	6.01957	11.156	9.35991	7.12041	6.685	5.77621
circRNA1155	circRNA	chrContig649	1908677	1910213	-	2	21.4671	20.1393	30.0812	28.217	26.1636	24.9348
circRNA1156	circRNA	chrContig139	121987	122344	+	1	17.8348	26.7051	23.5915	26.6453	23.5757	21.4968
circRNA1157	circRNA	chrContig136	900262	907138	+	2	5.09332	2.55354	10.0577	6.30387	1.57084	6.53679
circRNA1158	circRNA	chrContig643	86555	87101	-	1	0.700349	1.32645	2.04235	1.07869	0.46522	0.611704
circRNA1159	circRNA	chrContig489	684912	685386	+	1	17.2279	18.1055	22.2492	13.0974	17.099	13.686
circRNA116	circRNA	chrContig101	1894123	1901913	-	5	26.6488	33.913	36.0498	27.8153	30.2229	27.8631
circRNA1160	circRNA	chrContig489	767515	768384	-	2	7.07341	10.9212	15.1803	14.5883	12.3495	13.2857
circRNA1161	circRNA	chrContig489	1120258	1143278	-	10	5.71138	6.46488	8.10707	7.08916	6.31616	5.70692
circRNA1162	circRNA	chrContig487	211946	214204	+	3	11.603	9.64168	15.3442	16.7788	16.2241	12.8139
circRNA1163	circRNA	chrContig482	353402	355453	+	3	20.7947	22.4171	17.1162	26.178	21.3522	26.5363
circRNA1164	circRNA	chrContig482	523763	527093	+	4	76.6721	95.6682	93.287	79.7426	88.8404	77.6619
circRNA1165	circRNA	chrContig482	608247	613124	+	5	14.1357	19.5858	14.7401	17.1015	18.4989	12.8821
circRNA1166	circRNA	chrContig482	1246111	1247310	+	2	18.4305	23.907	23.3414	26.5705	21.2792	22.1754
circRNA1167	circRNA	chrContig480	30949	37573	-	6	6.48595	9.08078	7.27386	6.50307	7.50701	6.50422
circRNA1168	circRNA	chrContig480	1170983	1171603	-	2	2.51207	3.91821	3.60667	6.65006	5.84042	5.01511
circRNA1169	circRNA	chrContig250	243667	250333	-	6	47.6286	45.0965	37.8998	35.8154	41.0341	33.7575
circRNA117	circRNA	chrContig79	103034	105869	-	3	78.9008	82.5968	88.7364	92.9583	104.548	94.6006
circRNA1170	circRNA	chrContig1129	88682	92123	+	3	24.2388	20.5622	31.6918	28.9067	20.4331	28.008
circRNA1171	circRNA	chrContig1129	140822	141824	-	2	11.1682	7.46557	13.052	7.05908	5.94896	14.0403
circRNA1172	circRNA	chrContig1129	158833	160550	-	2	17.9011	15.8486	23.7411	17.5153	16.9394	19.731
circRNA1173	circRNA	chrContig1018	107510	110026	+	2	45.3939	55.9148	55.6726	49.2518	63.6893	53.5172
circRNA1174	circRNA	chrContig259	130731	151767	+	3	0.937416	1.77545	1.67666	0.872309	0.761074	0.506854
circRNA1175	circRNA	chrContig259	652879	663364	-	6	5.00126	7.18682	8.17437	6.07131	4.69483	7.93682
circRNA1176	circRNA	chrContig202	263324	264885	-	2	2.6776	5.32815	3.50653	3.4797	4.87525	2.8519
circRNA1177	circRNA	chrContig252	383187	385147	-	3	11.2312	13.267	15.5057	16.9726	14.6145	15.6647
circRNA1178	circRNA	chrContig90	1226408	1234803	-	5	12.9822	15.7148	19.5391	24.6763	26.7917	21.4488
circRNA1179	circRNA	chrContig92	529710	535565	-	5	21.0475	27.3307	24.9967	30.7615	31.7487	33.6571
circRNA118	circRNA	chrContig79	335816	340005	-	3	3.21539	3.5823	4.28112	3.47846	2.94956	3.20961
circRNA1180	circRNA	chrContig92	1111354	1116394	+	3	9.97798	10.6435	14.9327	12.2772	13.2209	14.6619
circRNA1181	circRNA	chrContig92	1672596	1681132	-	3	2.91838	2.46234	3.13852	2.4359	1.06386	2.01832
circRNA1182	circRNA	chrContig257	583964	592401	-	7	26.1709	31.2293	32.981	24.7985	27.8296	26.759
circRNA1183	circRNA	chrContig257	645345	646637	-	2	11.6366	10.7853	16.3958	13.398	10.6794	15.5609
circRNA1184	circRNA	chrContig98	871923	892066	+	6	9.22897	11.9905	14.0695	13.3186	10.1975	14.0143
circRNA1185	circRNA	chrContig929	11986	12182	-	1	0.648208	0	0.6427	0.280794	0	0.363961
circRNA1186	circRNA	chrContig108	375726	376122	-	2	128.049	118.43	134.86	161.352	161.238	143.072
circRNA1187	circRNA	chrContig109	1181714	1184658	+	3	7.47302	10.0786	11.2405	6.51227	7.31552	6.21633
circRNA1188	circRNA	chrContig102	504530	518447	+	2	46.2557	37.9928	37.7218	46.1356	41.9689	29.8002
circRNA1189	circRNA	chrContig101	438529	447346	-	5	19.8698	25.075	23.0684	24.5788	21.7478	25.194
circRNA119	circRNA	chrContig79	2316138	2318928	+	4	12.0231	9.91666	8.5505	16.7167	13.6223	10.0174
circRNA1190	circRNA	chrContig101	685116	689423	+	4	124.543	135.589	137.993	156.915	157.431	156.666
circRNA1191	circRNA	chrContig101	1063604	1066574	+	3	50.4609	52.1804	45.1135	49.7032	56.5485	45.6415
circRNA1192	circRNA	chrContig101	1346784	1347000	+	1	166.83	166.815	155.91	203.252	199.73	129.523
circRNA1193	circRNA	chrContig101	1495108	1530573	-	5	20.9916	36.7615	31.8336	26.4698	25.1671	19.3639
circRNA1194	circRNA	chrContig79	331504	340005	-	5	8.14691	10.2444	9.58086	9.39567	9.3075	7.50977
circRNA1195	circRNA	chrContig79	2149555	2149914	-	1	14.5433	11.8557	15.1438	13.5218	13.0772	9.56005
circRNA1196	circRNA	chrContig78	972755	973868	+	2	74.1567	131.087	88.1857	61.2929	84.2882	60.8067
circRNA1197	circRNA	chrContig78	1045654	1052710	+	10	4.05387	2.44122	3.54655	2.98398	2.37947	3.47971
circRNA1198	circRNA	chrContig78	1539402	1557352	-	4	2.62055	3.19244	4.59721	3.18276	2.48912	3.35537
circRNA1199	circRNA	chrContig78	1891417	1895218	+	4	11.6873	13.2503	16.1736	15.5335	14.3581	17.4124
circRNA12	circRNA	chrContig634	435908	451223	-	17	13.4232	14.3785	13.1094	16.9433	16.6148	14.8449
circRNA120	circRNA	chrContig78	1677626	1680727	+	4	218.157	248.72	193.94	209.323	239.922	195.051
circRNA1200	circRNA	chrContig78	2944520	2954694	+	11	5.00403	1.53255	5.84684	2.63325	1.56466	3.87951
circRNA1201	circRNA	chrContig78	3732276	3741542	+	8	1.71636	2.61277	2.16225	1.39237	1.43034	1.41929
circRNA1202	circRNA	chrContig72	109857	111036	+	2	197.182	182.411	137.502	197.237	175.076	125.896
circRNA1203	circRNA	chrContig72	668015	673612	+	3	1.80018	3.08604	3.65783	1.60994	3.87673	3.3258
circRNA1204	circRNA	chrContig77	8993	17311	+	6	11.2751	13.1318	12.776	12.7411	10.9922	11.2721
circRNA1205	circRNA	chrContig77	99972	105208	-	5	6.39304	6.09526	6.31004	5.59792	6.34283	5.85998
circRNA1206	circRNA	chrContig77	160719	164696	-	4	19.7406	22.0251	26.2175	24.7569	21.8759	28.8546
circRNA1207	circRNA	chrContig165	310779	314876	-	4	1.89952	2.97917	2.98768	3.13212	3.07308	2.23251
circRNA1208	circRNA	chrContig165	310779	327300	-	5	31.6601	35.394	36.3506	51.5649	40.9227	35.0662
circRNA1209	circRNA	chrContig165	347933	350187	-	2	4.37391	7.05994	5.50882	5.29711	5.23514	4.22296
circRNA121	circRNA	chrContig78	2181985	2185158	-	4	6.78669	4.38744	4.6874	4.66773	3.91501	3.20897
circRNA1210	circRNA	chrContig165	511478	515520	+	4	20.8287	16.2708	18.3386	21.3764	22.3526	15.2308
circRNA1211	circRNA	chrContig165	532711	537468	+	4	74.3449	68.5272	64.2993	76.2673	70.3409	59.0665
circRNA1212	circRNA	chrContig694	10943	19531	-	6	2.0661	1.68952	1.70575	1.42505	0.792821	1.4389
circRNA1213	circRNA	chrContig640	268872	310579	-	18	11.5324	16.0193	15.8726	12.1794	14.7634	10.9797
circRNA1214	circRNA	chrContig1	540573	565395	+	5	76.1157	74.4635	76.6943	80.6476	85.8535	66.5328
circRNA1215	circRNA	chrContig1	1144923	1150952	-	4	2.36233	2.3687	5.14378	4.49126	2.52819	4.81442
circRNA1216	circRNA	chrContig1	1787975	1795356	-	3	6.38542	3.76185	5.74282	5.08278	4.6168	5.92811
circRNA1217	circRNA	chrContig1	1893422	1896284	+	2	28.559	27.9977	27.4994	19.3844	35.5251	15.593
circRNA1218	circRNA	chrContig1	3342167	3346077	-	4	160.677	214.882	114.284	175.312	224.518	119.214
circRNA1219	circRNA	chrContig84	432992	455446	+	9	23.6824	32.7168	28.4668	26.9199	32.1957	28.027
circRNA122	circRNA	chrContig78	3292924	3294818	+	3	19.8078	12.5717	21.569	18.8952	13.0527	19.5224
circRNA1220	circRNA	chrContig84	747035	754380	-	6	7.88252	8.21995	9.85941	7.75015	6.32823	8.54841
circRNA1221	circRNA	chrContig84	1854708	1861366	+	2	2.64786	2.80529	2.93714	2.16418	2.7379	1.627
circRNA1222	circRNA	chrContig84	2946818	2952412	-	6	32.3155	37.4863	46.829	36.835	49.1944	44.4401
circRNA1223	circRNA	chrContig80	167443	168537	-	2	16.0168	18.9378	15.5472	20.992	17.5121	14.6558
circRNA1224	circRNA	chrContig425	507568	509612	+	2	17.8165	14.2629	15.2726	10.1764	16.7503	7.38181
circRNA1225	circRNA	chrContig931	117390	149605	-	14	6.26213	7.3515	8.21653	8.20143	8.34234	8.71678
circRNA1226	circRNA	chrContig930	392711	420769	+	7	15.5893	23.5411	13.1576	14.1888	24.7154	12.3625
circRNA1227	circRNA	chrContig930	419267	420769	+	3	13.4294	22.5043	12.5645	13.5362	22.1502	11.9025
circRNA1228	circRNA	chrContig248	539771	542866	+	5	2.89926	2.92332	4.46652	3.5175	2.80814	5.02012
circRNA1229	circRNA	chrContig241	880489	886420	+	4	25.3836	27.6285	22.2821	41.5062	36.3543	26.2106
circRNA123	circRNA	chrContig78	4106529	4106771	+	1	23.2097	25.2043	28.6877	20.4117	26.617	23.31
circRNA1230	circRNA	chrContig241	880489	889714	+	6	27.2117	27.8991	25.1835	41.3831	36.3056	27.7635
circRNA1231	circRNA	chrContig115	2353667	2356912	+	3	9.16636	6.76127	12.333	6.70917	5.09161	4.49606
circRNA1232	circRNA	chrContig117	11713	13031	-	2	8.82189	4.14642	17.1337	10.0506	4.5599	14.7983
circRNA1233	circRNA	chrContig117	602949	605748	-	3	76.0833	73.0767	91.9168	69.85	60.4869	80.6721
circRNA1234	circRNA	chrContig116	217554	223721	-	6	2.48262	1.90094	2.60632	1.72069	1.84403	1.06448
circRNA1235	circRNA	chrContig111	757035	768019	-	3	1.52662	1.17056	3.67674	1.71162	1.16321	2.11773
circRNA1236	circRNA	chrContig110	82822	89455	-	6	79.7338	92.1643	93.1251	187.527	179.938	131.185
circRNA1237	circRNA	chrContig110	544615	546983	+	3	10.8557	9.0708	8.49744	8.91003	10.3422	11.148
circRNA1238	circRNA	chrContig112	192365	196653	-	4	55.889	51.1819	57.9068	62.1623	62.1438	66.3029
circRNA1239	circRNA	chrContig112	399892	400133	+	1	77.0403	91.1811	116.517	123.789	149.802	129.969
circRNA124	circRNA	chrContig72	106908	110020	+	3	207.234	227.259	144.669	224.175	202.332	126.358
circRNA1240	circRNA	chrContig112	1002831	1004384	+	2	12.0943	13.7019	3.4628	10.0699	11.7378	7.23178
circRNA1241	circRNA	chrContig112	1613894	1616155	-	2	43.554	42.9181	33.3007	46.0457	40.5897	32.6798
circRNA1242	circRNA	chrContig68	319526	330805	-	3	6.29779	6.59338	7.0394	5.60867	5.53689	3.41965
circRNA1243	circRNA	chrContig63	186096	191854	-	6	13.1944	12.0067	16.208	16.1519	15.2931	15.9588
circRNA1244	circRNA	chrContig64	2625762	2628379	-	3	54.071	74.3546	78.2121	78.1459	73.2802	74.3027
circRNA1245	circRNA	chrContig64	3220706	3225546	+	4	12.8485	11.5527	15.3507	26.7875	22.2273	14.2516
circRNA1246	circRNA	chrContig65	1077493	1077794	-	1	94.2927	154.422	101.313	104.833	112.07	116.501
circRNA1247	circRNA	chrContig65	2779059	2781889	+	3	4.05909	3.55671	3.68549	2.67078	3.49795	4.06549
circRNA1248	circRNA	chrContig65	2798826	2804256	+	3	11.3494	12.7212	14.9544	14.1085	12.5799	13.0994
circRNA1249	circRNA	chrContig65	2798826	2805177	+	4	12.175	12.4667	15.0345	13.9701	13.0657	15.2891
circRNA125	circRNA	chrContig72	125100	126850	+	2	442.529	414.123	276.885	422.661	367.23	240.305
circRNA1250	circRNA	chrContig66	397614	400087	-	2	6.74176	6.03094	5.41235	7.21518	7.24439	6.08637
circRNA1251	circRNA	chrContig66	2059811	2108537	+	35	5.17871	8.15271	9.56294	4.77289	8.15612	4.55814
circRNA1252	circRNA	chrContig66	2151172	2154658	+	4	6.669	12.7344	18.0207	8.28993	13.656	7.09841
circRNA1253	circRNA	chrContig66	2793009	2794347	+	3	12.8038	14.7214	14.5769	21.4955	20.8661	19.2351
circRNA1254	circRNA	chrContig66	3081740	3085216	-	4	19.0561	22.4306	24.246	32.2118	29.5134	25.9354
circRNA1255	circRNA	chrContig569	56109	60030	-	3	28.3234	35.4595	29.8825	24.6838	28.422	20.5116
circRNA1256	circRNA	chrContig569	252324	252540	+	1	7.12696	0.196684	6.17786	1.01966	0	3.52444
circRNA1257	circRNA	chrContig67	145185	152248	+	4	8.37777	9.74084	9.3727	8.02943	8.83728	7.50623
circRNA1258	circRNA	chrContig251	396019	403072	-	7	91.7767	89.2659	80.2773	99.6794	93.9845	92.8546
circRNA1259	circRNA	chrContig94	42512	46414	-	3	72.2417	58.9445	96.1915	71.0716	64.9132	82.5284
circRNA126	circRNA	chrContig77	99972	101999	-	2	3.78361	4.24171	5.51686	3.48289	5.39321	4.42595
circRNA1260	circRNA	chrContig94	91028	94242	+	3	8.91016	10.8013	17.8197	10.006	9.5528	11.0601
circRNA1261	circRNA	chrContig94	100294	102483	+	3	8.96595	4.54048	29.2839	5.76703	2.25599	21.6627
circRNA1262	circRNA	chrContig94	279796	281727	-	2	36.449	47.6574	94.2839	21.1102	45.7846	42.3189
circRNA1263	circRNA	chrContig254	253713	257244	+	2	3.30759	4.88701	2.98878	3.38444	3.4334	3.60497
circRNA1264	circRNA	chrContig579	91910	97135	+	5	4.30507	6.62703	4.32861	6.67159	4.95418	6.94534
circRNA1265	circRNA	chrContig1952	125080	126507	+	2	17.518	23.8826	17.5842	20.9018	18.4502	19.8449
circRNA1266	circRNA	chrContig835	31175	39238	-	7	28.8804	28.2486	27.4956	50.9214	37.593	38.6721
circRNA1267	circRNA	chrContig1219	33304	50102	+	10	74.1952	57.5242	44.928	46.073	50.997	40.3859
circRNA1268	circRNA	chrContig345	475796	479015	-	4	7.20341	6.30328	6.15872	5.97817	6.54767	5.44732
circRNA1269	circRNA	chrContig345	475796	484530	-	5	6.61417	5.81848	6.81933	6.05913	6.5944	5.81314
circRNA127	circRNA	chrContig77	186318	187084	-	2	894.203	707.935	825.023	790.716	845.219	769.894
circRNA1270	circRNA	chrContig3540	427	2641	-	2	4.84024	5.70977	5.82868	2.96008	5.67392	5.27562
circRNA1271	circRNA	chrContig238	45958	47329	+	2	127.229	70.7116	99.6967	110.673	87.6247	83.5322
circRNA1272	circRNA	chrContig698	5057	16145	+	3	2.60682	4.62759	4.78924	4.09751	4.56408	4.26564
circRNA1273	circRNA	chrContig58	1079208	1096443	-	3	5.26174	7.24532	4.93343	3.99272	5.64055	5.24662
circRNA1274	circRNA	chrContig58	3163525	3174358	+	5	8.20366	5.64515	12.1795	7.84851	5.30469	10.7946
circRNA1275	circRNA	chrContig58	3173129	3177495	+	3	5.49165	3.52338	9.15865	5.393	3.51782	7.94005
circRNA1276	circRNA	chrContig54	73727	79690	+	7	21.8509	21.8719	20.2362	26.1162	28.9291	23.6875
circRNA1277	circRNA	chrContig54	1543007	1548417	+	6	611.718	468.297	492.036	616.065	604.769	587.189
circRNA1278	circRNA	chrContig51	191182	192470	-	2	1.97406	1.85567	0.647631	1.71027	1.59816	1.13612
circRNA1279	circRNA	chrContig50	1779466	1781455	+	2	41.1851	52.0241	48.8838	48.0156	53.2259	46.8744
circRNA128	circRNA	chrContig337	357914	365396	+	4	130.441	139.597	113.696	116.407	124.956	122.272
circRNA1280	circRNA	chrContig50	2211990	2212850	-	2	39.3779	35.3477	44.8834	47.0311	49.3257	44.6527
circRNA1281	circRNA	chrContig52	1174072	1174864	-	2	18.7473	18.952	21.6173	21.9668	24.6514	24.5041
circRNA1282	circRNA	chrContig589	230727	232451	+	2	69.3949	62.8568	82.6024	81.2201	55.779	88.6478
circRNA1283	circRNA	chrContig769	27521	29899	-	2	40.2727	42.3268	39.8105	52.4844	51.5512	40.8019
circRNA1284	circRNA	chrContig562	132916	134167	+	1	4.86173	4.8919	10.7913	6.77464	4.13286	6.7768
circRNA1285	circRNA	chrContig1565	24123	35782	+	3	1.65675	2.47053	2.76504	3.09154	2.79364	2.0036
circRNA1286	circRNA	chrContig226	353212	358052	+	5	12.0917	10.1971	12.364	10.3548	6.68225	13.304
circRNA1287	circRNA	chrContig100	220851	229092	-	8	19.9745	17.959	16.4037	19.6404	18.205	17.3742
circRNA1288	circRNA	chrContig100	234585	243499	+	6	11.5822	10.1598	12.9445	16.3581	10.557	14.6518
circRNA1289	circRNA	chrContig100	543518	545410	-	2	14.5765	6.66883	9.07695	9.41147	7.28966	3.23648
circRNA129	circRNA	chrContig745	29047	32260	-	2	2.60819	3.03366	2.30004	3.25391	3.01462	3.51473
circRNA1290	circRNA	chrContig100	3363334	3364545	+	2	1.77886	2.8666	5.60249	3.08231	1.89907	1.85494
circRNA1291	circRNA	chrContig100	3693613	3694460	-	2	21.5488	20.54	24.019	27.6006	23.1171	22.3317
circRNA1292	circRNA	chrContig18186	265	428	-	1	152.094	184.732	180.381	196.868	183.486	191.055
circRNA1293	circRNA	chrContig71	1189828	1196521	-	7	15.5225	14.389	15.044	16.5698	15.0812	15.0709
circRNA1294	circRNA	chrContig71	2027562	2049452	+	3	10.177	13.4035	6.14758	6.37104	5.43235	3.31064
circRNA1295	circRNA	chrContig356	22258	39242	+	2	14.2393	15.7051	11.9644	13.7751	11.7882	13.9184
circRNA1296	circRNA	chrContig355	115573	122324	-	8	215.11	264.449	260.04	204.466	222.345	274.019
circRNA1297	circRNA	chrContig353	677722	682962	-	5	9.13656	12.3407	11.8205	7.17065	9.90698	4.94902
circRNA1298	circRNA	chrContig353	700878	708045	-	3	5.88176	9.29437	10.3956	4.85883	8.07556	5.54923
circRNA1299	circRNA	chrContig350	1069924	1085590	+	5	3.90185	3.91238	4.54313	5.1936	4.77142	4.38169
circRNA13	circRNA	chrContig1105	2176	4674	+	4	12.8068	13.0895	12.633	16.7798	16.1513	17.5777
circRNA130	circRNA	chrContig691	83189	86579	+	3	2.0471	1.76951	2.81607	0.79504	10.3394	1.82323
circRNA1300	circRNA	chrContig229	292484	298968	-	3	40.5323	27.6992	34.5782	20.984	30.9416	28.4626
circRNA1301	circRNA	chrContig223	354172	356092	-	4	3.15301	1.25144	2.06882	0.853648	0.589064	2.06544
circRNA1302	circRNA	chrContig223	1109233	1110514	+	2	3.81339	4.96045	5.19359	6.07186	5.1347	4.16661
circRNA1303	circRNA	chrContig222	654920	661752	+	10	13.9716	17.841	20.1412	18.4858	25.7316	20.0078
circRNA1304	circRNA	chrContig224	21233	26963	+	5	3.3036	5.26605	5.11339	3.27801	5.14859	3.6742
circRNA1305	circRNA	chrContig224	3138963	3140830	+	3	7.84578	6.42016	8.89944	8.36819	8.806	7.06371
circRNA1306	circRNA	chrContig172	460812	479443	-	6	5.41865	5.35401	6.0368	6.85667	4.01539	7.10247
circRNA1307	circRNA	chrContig172	1949428	1950909	+	3	84.7039	141.11	76.7448	88.7043	120.821	85.2864
circRNA1308	circRNA	chrContig172	2159382	2163555	-	4	15.8027	15.4227	17.8336	20.9508	19.8062	21.868
circRNA1309	circRNA	chrContig175	1841783	1860987	+	5	6.90335	8.05382	7.09963	6.3834	7.27836	5.95058
circRNA131	circRNA	chrContig165	313152	314876	-	3	1.10084	2.10058	1.61096	2.31208	2.09404	1.64829
circRNA1310	circRNA	chrContig175	1904531	1906139	+	3	17.9498	19.3985	20.0659	24.698	23.6646	18.0558
circRNA1311	circRNA	chrContig175	1908036	1910763	+	4	17.2687	22.4702	21.4064	24.1982	23.3957	19.3349
circRNA1312	circRNA	chrContig175	2557087	2563008	+	5	29.0766	30.9283	31.2223	42.7635	37.7031	37.8905
circRNA1313	circRNA	chrContig175	2562875	2571172	+	10	20.6704	24.1836	22.6705	27.4313	25.67	26.1546
circRNA1314	circRNA	chrContig175	2572499	2573740	+	2	13.1112	18.7109	19.6544	24.6203	25.1559	22.1881
circRNA1315	circRNA	chrContig40	820083	872614	-	5	87.496	95.1888	89.1291	72.5601	68.9928	73.925
circRNA1316	circRNA	chrContig41	168352	170245	-	2	1.33397	0	1.65506	0.315193	0	1.08946
circRNA1317	circRNA	chrContig46	659004	659366	-	1	25.5159	25.1615	34.8577	32.9156	27.8661	33.3223
circRNA1318	circRNA	chrContig46	2632023	2645863	+	7	60.0605	51.1281	87.6234	68.0801	58.6489	72.5285
circRNA1319	circRNA	chrContig45	1464452	1469487	+	3	6.70015	6.54259	11.9992	7.62593	4.84341	13.032
circRNA132	circRNA	chrContig165	336851	338963	-	2	3.32109	5.74478	2.77465	4.20296	4.79914	3.08515
circRNA1320	circRNA	chrContig45	1507909	1529717	-	9	45.1889	54.7579	64.0019	76.391	89.9526	70.9225
circRNA1321	circRNA	chrContig45	2540821	2546154	+	4	24.7701	23.9671	22.8637	27.4361	23.7783	25.7718
circRNA1322	circRNA	chrContig45	3089510	3099242	-	6	15.9154	14.6437	16.877	15.7745	13.8811	12.8505
circRNA1323	circRNA	chrContig48	1117498	1121626	+	2	434.946	287.924	679.965	288.758	452.428	313.623
circRNA1324	circRNA	chrContig48	1143410	1146327	+	3	45.4347	39.1882	83.6187	37.4712	46.6368	39.6295
circRNA1325	circRNA	chrContig48	2236037	2240080	-	4	8.0639	12.0116	7.61527	10.7826	13.3181	7.60835
circRNA1326	circRNA	chrContig48	2293905	2301409	+	5	14.1677	17.874	11.5433	16.6803	18.3359	9.74792
circRNA1327	circRNA	chrContig771	59163	61816	-	2	24.5779	26.2691	36.7525	49.3573	43.7761	49.8627
circRNA1328	circRNA	chrContig3	679394	686426	+	6	16.8696	13.1098	15.5381	23.3866	19.5901	16.4146
circRNA1329	circRNA	chrContig573	7212	10288	-	3	1.70946	1.02845	13.1308	0.397539	17.3454	3.39145
circRNA133	circRNA	chrContig165	345894	355042	-	6	5.15852	6.98472	6.2473	6.3439	5.755	5.07092
circRNA1330	circRNA	chrContig2	481514	484404	+	5	76.3356	56.8323	82.7004	60.7118	65.4954	65.464
circRNA1331	circRNA	chrContig685	147271	152685	+	4	55.0362	69.3358	60.9459	95.4715	90.1112	77.5693
circRNA1332	circRNA	chrContig684	25650	25997	+	1	7.46122	11.5286	7.59127	11.2328	10.6641	7.50885
circRNA1333	circRNA	chrContig686	85536	87511	+	2	391.305	451.535	694.37	564.395	522.878	739.42
circRNA1334	circRNA	chrContig686	85536	88690	+	3	497.315	520.94	767.308	640.856	601.545	789.973
circRNA1335	circRNA	chrContig686	88505	90053	+	2	1355.83	1319.43	1648.6	1534.14	1427.3	1644.51
circRNA1336	circRNA	chrContig273	608236	611268	-	3	123.091	133.727	139.178	163.064	148.048	146.724
circRNA1337	circRNA	chrContig960	29391	31135	-	3	65.5942	97.1531	64.3806	65.4296	90.534	69.829
circRNA1338	circRNA	chrContig960	196887	198609	-	3	58.1374	56.4405	62.0263	82.7136	65.9933	69.9548
circRNA1339	circRNA	chrContig200	106980	108853	+	2	9.07378	9.764	10.5327	10.8652	10.7318	10.521
circRNA134	circRNA	chrContig165	1485182	1492710	+	5	4.42886	7.09616	7.38307	8.36593	9.68033	7.32863
circRNA1340	circRNA	chrContig216	1288804	1290198	+	2	20.9333	31.1519	29.0913	33.5512	32.7148	26.6865
circRNA1341	circRNA	chrContig213	454327	454517	-	1	79.7827	98.7685	95.4561	82.4758	86.0095	87.3419
circRNA1342	circRNA	chrContig219	86632	97635	-	7	23.5348	33.4691	30.6665	27.0085	33.5672	27.9824
circRNA1343	circRNA	chrContig219	803643	813356	+	3	43.1035	46.1859	47.792	55.0502	50.2214	41.3291
circRNA1344	circRNA	chrContig219	1685506	1687136	-	2	2.9985	4.3138	4.31126	3.5014	4.25425	3.51365
circRNA1345	circRNA	chrContig36	67780	68148	-	1	403.278	428.723	387.114	525.187	548.226	433.719
circRNA1346	circRNA	chrContig36	512555	517621	+	6	33.1362	21.4204	25.8447	26.7774	22.4714	28.058
circRNA1347	circRNA	chrContig36	1847791	1850469	+	3	7.61022	11.9635	6.77069	7.09615	5.71927	9.05308
circRNA1348	circRNA	chrContig36	2613932	2617264	+	2	6.5622	10.1277	10.7434	10.0568	9.14521	10.4563
circRNA1349	circRNA	chrContig33	29984	34888	+	2	27.3141	47.0019	30.4218	35.3861	41.0483	27.8446
circRNA135	circRNA	chrContig165	1580874	1588434	+	7	24.5075	26.5598	32.9829	28.9307	33.5996	37.6232
circRNA1350	circRNA	chrContig33	325741	349201	-	20	17.2025	18.3339	18.5242	17.5953	15.6071	17.0037
circRNA1351	circRNA	chrContig31	2933195	2936773	-	4	70.8735	103.405	123.091	163.481	140.462	146.082
circRNA1352	circRNA	chrContig39	847133	850716	-	4	49.2197	41.1022	46.9209	46.3302	43.1084	43.0949
circRNA1353	circRNA	chrContig39	952593	1049542	+	5	174.325	136.955	158.953	241.758	164.827	193.115
circRNA1354	circRNA	chrContig39	1110658	1113717	+	3	8.12973	8.69886	8.22632	11.8682	8.90915	11.3137
circRNA1355	circRNA	chrContig39	1115262	1119600	+	2	34.8428	28.0215	37.2576	31.4004	24.4812	35.3359
circRNA1356	circRNA	chrContig39	1577157	1579341	-	3	15.923	15.456	17.1271	13.9647	14.3454	14.7179
circRNA1357	circRNA	chrContig39	1762354	1764066	-	2	1214.44	1817.85	891.463	982.021	1542.9	849.959
circRNA1358	circRNA	chrContig38	412050	414412	+	3	2.54088	2.44287	3.97567	3.48872	2.94951	2.49917
circRNA1359	circRNA	chrContig38	1115190	1134060	-	8	10.4501	18.3897	10.1577	16.9268	12.8878	9.29177
circRNA136	circRNA	chrContig165	1655767	1657105	+	2	10.6083	16.9525	14.5475	10.9139	13.4769	11.4661
circRNA1360	circRNA	chrContig38	1189996	1191171	-	2	0.940677	0.825314	3.57986	1.12059	0.702971	1.58454
circRNA1361	circRNA	chrContig788	8764	23717	+	12	20.9698	26.3527	24.7706	26.6135	23.6148	25.0784
circRNA1362	circRNA	chrContig144	315833	319122	+	5	1.9335	1.01962	2.12005	1.53864	1.6554	1.93002
circRNA1363	circRNA	chrContig143	162031	185037	+	10	4.82381	4.60917	3.97396	5.28527	6.96492	4.71482
circRNA1364	circRNA	chrContig143	311985	312170	-	1	250.13	471.436	369.865	317.623	498.31	307.104
circRNA1365	circRNA	chrContig143	1219083	1223108	+	5	14.6185	16.2068	13.3408	14.6123	14.2327	15.2387
circRNA1366	circRNA	chrContig1067	526123	538158	+	3	26.2893	28.3469	38.5919	29.3075	26.9802	23.3499
circRNA1367	circRNA	chrContig8108	149952	150419	+	1	165.112	210.256	269.497	130.235	156.963	174.912
circRNA1368	circRNA	chrContig371	179735	180121	+	1	43.8855	57.0176	30.7725	47.1532	58.5045	24.3324
circRNA1369	circRNA	chrContig371	464783	483092	+	3	611.891	725.239	657.355	682.876	689.756	523.839
circRNA137	circRNA	chrContig694	94923	95117	-	1	18.7725	9.19273	18.7913	11.9647	8.48252	18.173
circRNA1370	circRNA	chrContig974	207004	210674	+	4	7.30293	6.55551	5.9144	9.82198	6.84353	8.43534
circRNA1371	circRNA	chrContig974	552150	553951	-	4	15.7152	19.8038	16.4089	18.8518	22.0545	17.752
circRNA1372	circRNA	chrContig25	236445	240891	-	4	278.691	391.858	188.367	216.753	299.08	181.365
circRNA1373	circRNA	chrContig25	433995	436010	-	3	8.03658	7.96379	7.57495	8.52547	8.00577	7.75507
circRNA1374	circRNA	chrContig25	433995	436892	-	4	7.77041	7.15514	9.91578	9.34557	7.05692	8.65591
circRNA1375	circRNA	chrContig25	1150520	1164395	+	17	2.87972	0.671882	2.09922	2.08024	0.529892	0.886849
circRNA1376	circRNA	chrContig25	2693088	2697874	-	4	16.3137	11.4065	14.8955	16.7872	14.698	14.0383
circRNA1377	circRNA	chrContig25	3586224	3609861	-	7	59.8933	63.1994	67.5441	55.9049	47.8382	54.5524
circRNA1378	circRNA	chrContig26	136371	136736	-	1	55.376	60.3766	65.3205	72.7644	67.4082	66.977
circRNA1379	circRNA	chrContig26	3820553	3826293	-	5	48.2979	50.2385	37.1269	48.099	49.2605	32.1158
circRNA138	circRNA	chrContig640	235939	272660	-	4	27.411	37.3824	35.0929	26.8649	37.6275	23.2244
circRNA1380	circRNA	chrContig20	504475	507362	+	3	0.779071	2.34352	2.52802	1.16585	0.84684	1.03395
circRNA1381	circRNA	chrContig20	1170366	1172590	-	3	0.111428	1.00556	2.22263	1.93076	1.2213	0.500526
circRNA1382	circRNA	chrContig20	2730236	2769913	+	12	18.6356	23.7324	23.7435	14.3104	16.6399	18.1713
circRNA1383	circRNA	chrContig20	4900056	4902146	-	3	5.20803	3.81614	4.46865	8.1604	5.73817	4.96507
circRNA1384	circRNA	chrContig21	1758121	1822274	+	3	11.6456	11.9516	15.0527	12.3668	8.88793	14.2083
circRNA1385	circRNA	chrContig21	1979351	1979513	+	1	44.6765	34.5634	51.4215	44.627	54.5602	38.0219
circRNA1386	circRNA	chrContig21	1979351	1981410	+	3	57.5412	43.6509	59.4059	55.1537	59.8327	41.0531
circRNA1387	circRNA	chrContig21	1979351	1995206	+	8	145.61	116.874	137.618	134.99	138.111	102.067
circRNA1388	circRNA	chrContig377	213922	214096	+	1	2.91879	5.12166	6.63914	1.26438	3.39301	6.82861
circRNA1389	circRNA	chrContig377	1484595	1507068	+	16	7.20094	8.31188	6.99981	8.65934	7.5445	6.07115
circRNA139	circRNA	chrContig640	308201	309501	-	2	12.5312	15.9939	17.4526	13.2373	17.9334	10.9816
circRNA1390	circRNA	chrContig373	147147	148925	+	2	11.0476	9.77417	21.3199	18.9314	9.55093	22.8055
circRNA1391	circRNA	chrContig372	284015	289129	+	3	69.8933	78.6475	123.813	121.543	116.948	119.649
circRNA1392	circRNA	chrContig794	454537	456374	-	3	12.2468	9.1064	8.57134	12.3588	11.4898	9.37462
circRNA1393	circRNA	chrContig554	414213	416401	-	3	34.3303	44.1728	37.0825	46.8492	45.3044	48.6917
circRNA1394	circRNA	chrContig152	669175	672197	+	2	15.6244	19.2172	17.8721	17.7193	15.5683	20.1696
circRNA1395	circRNA	chrContig157	1872042	1874551	-	3	81.0309	94.739	99.2533	127.564	118.223	120.43
circRNA1396	circRNA	chrContig157	2164987	2166516	+	2	28.6499	30.713	33.9862	28.7716	30.5728	26.4503
circRNA1397	circRNA	chrContig157	2450612	2453227	+	3	178.47	281.1	213.729	251.365	308.544	269.952
circRNA1398	circRNA	chrContig156	174005	174481	+	1	18.0108	33.4495	19.0332	28.1543	29.4902	17.9042
circRNA1399	circRNA	chrContig857	72344	76940	-	4	5.16161	3.54489	3.04344	4.34935	4.57943	3.32167
circRNA14	circRNA	chrContig739	346678	355828	+	5	8.2753	8.26519	9.32456	9.80459	9.06769	7.6306
circRNA140	circRNA	chrContig805	7834	9407	+	2	18.2111	15.0702	20.9612	15.1122	17.5262	17.7403
circRNA1400	circRNA	chrContig168	2172838	2175073	+	4	1.98268	2.48504	2.79697	2.03981	1.85208	1.39157
circRNA1401	circRNA	chrContig168	2448710	2450064	-	2	12.0583	10.6399	12.1527	13.0586	16.5806	8.86946
circRNA1402	circRNA	chrContig1250	80671	90413	-	3	19.189	17.5623	28.2688	23.9128	17.3072	26.0157
circRNA1403	circRNA	chrContig2505	12265	12867	-	2	1197.28	1040.03	1153.31	1030.54	977.911	1098.2
circRNA1404	circRNA	chrContig61	276037	282334	+	5	3.88144	3.77326	5.47867	5.33633	4.29786	3.74748
circRNA1405	circRNA	chrContig413	317815	319326	-	2	18.0085	21.9716	18.8397	17.8933	18.4457	13.2936
circRNA1406	circRNA	chrContig18	1626368	1628710	+	3	11.1825	13.9455	13.3386	19.55	16.6802	12.5577
circRNA1407	circRNA	chrContig18	2547183	2554027	-	5	10.4224	12.1899	15.7138	10.205	13.3279	8.68086
circRNA1408	circRNA	chrContig18	2552676	2554027	-	2	7.75936	8.96587	8.96467	6.83986	9.49865	4.38446
circRNA1409	circRNA	chrContig18	3605902	3611356	-	6	27.3827	34.4483	30.9326	36.0908	32.93	32.3651
circRNA141	circRNA	chrContig805	51609	57250	+	5	8.75181	5.47558	13.3579	9.79121	7.2069	15.4427
circRNA1410	circRNA	chrContig18	3721921	3726544	+	4	24.66	33.0966	29.7353	37.6873	35.7142	34.0613
circRNA1411	circRNA	chrContig18	3725966	3726544	+	2	11.7343	19.7253	14.0702	20.1	21.0917	18.9909
circRNA1412	circRNA	chrContig18	4464291	4474508	-	9	4.51586	5.76961	6.65251	5.11137	5.57373	3.46806
circRNA1413	circRNA	chrContig18	4680359	4712677	-	5	4.56476	6.18051	5.50442	6.00353	4.66423	5.77913
circRNA1414	circRNA	chrContig18	4961867	4962323	+	1	4.28451	7.47143	10.0716	9.11853	8.25978	5.64817
circRNA1415	circRNA	chrContig18	5392502	5397326	-	5	113.678	116.715	108.26	89.6567	103.63	113.909
circRNA1416	circRNA	chrContig13	100362	103478	+	4	11.114	10.4834	12.2091	14.7908	11.859	16.0835
circRNA1417	circRNA	chrContig13	678567	680982	+	3	13.9284	14.8589	18.7192	15.461	16.4506	19.0797
circRNA1418	circRNA	chrContig13	6253104	6253283	+	1	3.66537	2.37114	3.10323	2.86826	4.71251	1.06223
circRNA1419	circRNA	chrContig13	7094168	7097009	+	3	5.20986	7.15047	7.10922	6.02943	5.52247	6.88789
circRNA142	circRNA	chrContig6	66870	72162	+	5	12.4559	11.1749	11.386	11.9788	11.8055	12.7144
circRNA1420	circRNA	chrContig17	122518	129122	+	4	19.5182	23.6191	14.9049	18.2072	17.5565	12.7007
circRNA1421	circRNA	chrContig17	3255814	3266591	-	5	18.6397	18.4749	20.8714	20.2907	18.9315	14.7634
circRNA1422	circRNA	chrContig17	4283448	4284121	+	2	80.4812	75.4979	106.334	91.4968	93.2899	124.723
circRNA1423	circRNA	chrContig307	244950	251576	+	7	52.9836	49.7632	47.8893	73.8149	51.9253	55.5917
circRNA1424	circRNA	chrContig307	652740	657861	+	3	108.892	83.06	89.7999	89.4333	88.9018	93.0765
circRNA1425	circRNA	chrContig527	37022	45987	-	5	6.86867	7.11342	6.63595	8.22371	6.68705	6.49287
circRNA1426	circRNA	chrContig170	1127425	1138984	+	7	30.0297	35.2655	35.7172	47.4665	44.1551	41.6651
circRNA1427	circRNA	chrContig170	1135510	1138984	+	3	23.9432	26.346	25.2396	39.0383	34.7439	29.2113
circRNA1428	circRNA	chrContig638	123454	156203	+	4	23.2553	26.795	16.0701	25.2844	23.5829	17.8506
circRNA1429	circRNA	chrContig638	164745	171492	+	3	13.7142	14.5187	12.2356	16.5613	15.7296	13.863
circRNA143	circRNA	chrContig6	112116	120961	-	5	102.309	103.45	79.1166	82.8646	82.2552	76.8631
circRNA1430	circRNA	chrContig630	923648	926629	+	3	11.3848	18.316	15.3192	10.71	13.9047	12.0216
circRNA1431	circRNA	chrContig174	65406	68635	-	2	2.03593	1.24169	2.86452	1.40019	1.11887	1.22565
circRNA1432	circRNA	chrContig174	322733	327856	-	4	6.46605	4.81767	8.16412	6.08764	5.01219	7.62727
circRNA1433	circRNA	chrContig1084	41248	44838	-	2	42.1575	45.253	60.0514	49.81	59.1259	40.9249
circRNA1434	circRNA	chrContig42	1110487	1115286	-	2	2.51942	1.75858	4.38463	2.82793	1.98101	5.18566
circRNA1435	circRNA	chrContig42	2146104	2152914	+	5	23.0376	39.5849	39.9206	27.9636	33.613	21.8347
circRNA1436	circRNA	chrContig42	2313816	2315823	+	2	7.34072	12.9207	10.0905	18.4027	20.6275	16.2497
circRNA1437	circRNA	chrContig42	2353199	2358081	-	3	20.3567	16.8246	18.2254	15.6908	26.3812	13.7038
circRNA1438	circRNA	chrContig42	2701068	2712202	-	6	43.5063	45.2968	36.6356	46.0388	40.7388	33.5583
circRNA1439	circRNA	chrContig42	3248602	3262714	-	9	12.4517	15.2892	13.7502	11.991	12.6483	11.8255
circRNA144	circRNA	chrContig1	46879	47115	+	1	43.5534	28.0935	14.8955	43.7241	38.8693	11.2946
circRNA1440	circRNA	chrContig47	745375	752610	-	3	32.7364	39.8603	33.0447	35.4992	33.9717	23.813
circRNA1441	circRNA	chrContig47	980770	986992	-	4	3.8984	4.94316	4.47633	3.41264	3.19733	3.76218
circRNA1442	circRNA	chrContig44	627053	629095	+	2	24.849	19.7097	33.0656	27.3204	16.3738	35.1133
circRNA1443	circRNA	chrContig49	709035	710420	+	2	0.795619	0.398883	0.974473	0.344651	1.45339	2.23366
circRNA1444	circRNA	chrContig8	1709275	1710545	-	2	5.57223	6.20808	7.79983	10.4598	6.94024	7.99568
circRNA1445	circRNA	chrContig8	2228642	2266526	-	3	173.909	417.704	6.11035	232.216	368.888	4.69472
circRNA1446	circRNA	chrContig8	2248459	2266526	-	2	258.897	623.6	4.33993	345.593	550.625	4.23908
circRNA1447	circRNA	chrContig8	3242490	3248027	+	3	1.232	3.76775	12.2548	1.12074	28.1779	4.56558
circRNA1448	circRNA	chrContig70	810295	813122	+	3	115.8	113.498	108.043	169.348	163.662	125.043
circRNA1449	circRNA	chrContig70	1764873	1775575	-	2	11.2483	12.9827	23.1079	10.2126	9.35335	4.7255
circRNA145	circRNA	chrContig1	560190	565395	+	4	7.56361	7.20392	8.38583	10.2516	8.43126	10.0699
circRNA1450	circRNA	chrContig70	2670724	2673565	+	3	16.6668	30.3105	21.9573	17.4596	26.8097	13.4868
circRNA1451	circRNA	chrContig0	1213316	1221945	+	8	16.3884	15.8842	21.9431	18.0279	17.6747	20.4244
circRNA1452	circRNA	chrContig0	2406803	2411262	-	3	9.926	7.1391	8.53131	11.7526	6.89013	10.3097
circRNA1453	circRNA	chrContig0	4523957	4524661	-	2	33.6978	36.0117	36.3854	48.4445	40.2036	34.0332
circRNA1454	circRNA	chrContig0	4556462	4557598	-	2	11.7931	10.8395	10.817	10.1427	8.6753	10.4104
circRNA1455	circRNA	chrContig0	4557513	4559590	-	2	4.54633	5.10964	4.83842	5.25896	5.52558	5.80672
circRNA1456	circRNA	chrContig0	4648549	4650375	-	3	12.6078	4.98713	9.95733	9.26951	8.64387	7.40385
circRNA1457	circRNA	chrContig0	5119566	5123443	+	6	22.5609	25.1013	20.8557	27.4817	28.2105	24.7114
circRNA1458	circRNA	chrContig0	6651814	6656730	+	5	413.201	484.821	403.481	419.502	456.75	425.907
circRNA1459	circRNA	chrContig0	7153744	7169905	-	10	5.67614	7.819	7.32715	8.2085	9.80541	8.23684
circRNA146	circRNA	chrContig86	863280	872500	-	8	67.6897	69.9369	65.8857	70.3872	72.1395	69.9106
circRNA1460	circRNA	chrContig531	68598	83045	+	6	9.66202	16.0592	14.2382	9.67852	11.3108	13.8495
circRNA1461	circRNA	chrContig531	68598	111603	+	7	17.6518	26.1608	24.5429	17.4333	17.5622	24.3531
circRNA1462	circRNA	chrContig535	41304	49843	-	7	21.2835	19.2482	22.1934	27.3037	21.2679	22.7796
circRNA1463	circRNA	chrContig1097	57971	64346	+	6	36.9996	60.1886	33.1053	42.859	51.4359	37.6841
circRNA1464	circRNA	chrContig1097	70462	72052	+	2	19.514	28.0697	19.7675	20.6732	22.2524	25.675
circRNA1465	circRNA	chrContig1074	4827	7349	-	4	43.3472	47.9854	39.7003	48.1284	47.4446	39.8542
circRNA1466	circRNA	chrContig308	524680	536361	+	5	113.761	122.043	122.934	144.477	133.78	142.753
circRNA1467	circRNA	chrContig308	524680	540553	+	6	103.093	113.329	112.527	129.507	121.739	129.548
circRNA1468	circRNA	chrContig432	96255	98514	-	2	19.1662	27.0776	15.2862	19.6278	24.0338	16.1424
circRNA1469	circRNA	chrContig432	102216	108470	-	4	4.34343	11.0122	4.07062	7.11368	12.2189	4.00571
circRNA147	circRNA	chrContig86	1784971	1785237	+	1	13.3914	14.2268	15.0629	18.0935	13.3433	16.1125
circRNA1470	circRNA	chrContig432	117484	133541	-	5	9.73664	12.4398	4.97225	8.34579	10.9728	6.21267
circRNA1471	circRNA	chrContig433	108311	113685	+	3	2.00617	1.48682	2.74712	2.79605	1.30367	2.25288
circRNA1472	circRNA	chrContig430	99514	102002	+	2	1.40019	3.08872	2.74391	1.37482	1.76719	2.20133
circRNA1473	circRNA	chrContig324	41456	43448	+	2	16.2956	22.7358	25.3467	26.3603	24.7407	24.2257
circRNA1474	circRNA	chrContig325	190091	192234	-	2	157.051	213.033	176.073	145.631	211.871	156.781
circRNA1475	circRNA	chrContig323	953920	960313	+	4	199.748	223.326	209.128	167.901	182.215	209.274
circRNA1476	circRNA	chrContig329	12305	15557	-	3	1213.4	1187.01	1346.7	1242.23	1155.7	1104.03
circRNA1477	circRNA	chrContig500	144828	174933	+	2	1.17455	1.03639	1.26595	1.50604	0.46813	0.949674
circRNA1478	circRNA	chrContig183	85748	95280	-	7	9.9219	9.65656	12.74	7.30398	9.16134	7.82761
circRNA1479	circRNA	chrContig614	6820	16617	-	4	53.3137	80.2861	45.3134	57.8168	65.1063	56.4216
circRNA148	circRNA	chrContig84	1983388	1986102	-	3	252.213	248.97	227.933	400.11	343.832	247.896
circRNA1480	circRNA	chrContig614	617305	618344	+	2	26.1187	28.098	31.9219	26.4597	26.449	35.5164
circRNA1481	circRNA	chrContig1472	214092	224041	+	6	6.35767	6.66543	9.0514	6.31889	5.66103	6.91578
circRNA1482	circRNA	chrContig113	562899	563232	+	1	3.18605	9.83952	6.6896	4.30607	5.96824	4.57967
circRNA1483	circRNA	chrContig113	1581015	1584331	+	3	7.12789	8.79064	12.3188	8.80722	7.39373	11.8972
circRNA1484	circRNA	chrContig113	1875739	1881338	-	4	32.259	24.9474	36.4845	27.4754	26.2225	30.7158
circRNA1485	circRNA	chrContig104	184178	196414	-	8	6.61068	7.34087	9.22726	8.41819	8.71301	10.2117
circRNA1486	circRNA	chrContig104	275785	283676	-	4	5.45361	3.42804	7.0263	5.56658	3.54808	6.73156
circRNA1487	circRNA	chrContig104	297020	302074	-	6	8.36591	4.92596	6.93348	7.50191	5.72072	7.59397
circRNA1488	circRNA	chrContig104	622236	625635	+	4	8.49596	11.5593	8.7391	10.9666	12.3513	9.10711
circRNA1489	circRNA	chrContig104	654041	656500	+	3	7.89999	9.1036	9.65526	12.5139	10.75	8.07705
circRNA149	circRNA	chrContig84	3068604	3070182	+	3	5.96714	9.67292	10.232	4.91127	8.22487	6.70097
circRNA1490	circRNA	chrContig338	45998	48333	+	3	42.104	34.2782	45.2277	63.2027	51.9317	53.5674
circRNA1491	circRNA	chrContig338	618777	619572	+	2	4.42578	2.34939	4.09968	3.72159	3.63166	5.55477
circRNA1492	circRNA	chrContig199	17501	22108	-	3	12.2274	11.6448	10.6882	13.0904	14.0696	14.3631
circRNA1493	circRNA	chrContig199	80332	161535	-	13	6.88926	7.14279	7.65755	9.00448	7.15116	8.21821
circRNA1494	circRNA	chrContig199	330979	334081	-	4	14.8397	18.1444	24.0343	24.6742	18.2354	26.4018
circRNA1495	circRNA	chrContig197	79382	80865	+	2	2.56419	3.34245	1.74977	2.44875	4.59896	2.73556
circRNA1496	circRNA	chrContig192	846275	850968	-	6	56.5529	57.1945	49.7352	58.1701	54.4778	52.7505
circRNA1497	circRNA	chrContig192	973792	975551	+	4	47.8492	0.208343	34.59	5.14332	0.236611	20.8668
circRNA1498	circRNA	chrContig421	186697	188623	+	2	4.93515	8.14435	7.5557	5.96812	6.86387	4.50292
circRNA1499	circRNA	chrContig603	86953	95124	-	3	73.6486	74.628	70.5527	65.0044	62.5242	63.6808
circRNA15	circRNA	chrContig1108	81533	83147	+	2	24.7013	30.0754	25.7006	34.9669	35.82	34.9214
circRNA150	circRNA	chrContig80	157114	173427	-	11	29.9455	33.6593	27.0471	34.2574	31.5713	27.4039
circRNA1500	circRNA	chrContig266	11164	15412	+	6	128.696	185.452	99.5347	137.482	195.886	107.837
circRNA1501	circRNA	chrContig264	761333	768742	-	5	7.32365	6.02916	6.16633	6.23853	6.23618	6.81678
circRNA1502	circRNA	chrContig264	1014868	1018230	-	4	144.322	96.8286	132.209	126.398	109.893	117.268
circRNA1503	circRNA	chrContig196	107182	118285	-	3	16.8698	20.9202	19.7923	18.584	19.954	15.7766
circRNA1504	circRNA	chrContig196	311738	316528	-	4	1.53556	1.29335	2.96621	1.22393	1.40763	0.965662
circRNA1505	circRNA	chrContig854	393126	394167	-	2	8.34989	10.0249	12.3251	11.5582	12.4798	12.0558
circRNA1506	circRNA	chrContig853	26867	28209	-	2	2.72662	4.10098	2.70346	3.34654	2.71682	1.87118
circRNA1507	circRNA	chrContig859	31091	33186	+	2	3846.69	5053.57	4099.71	6647.22	5529.02	5556.26
circRNA1508	circRNA	chrContig293	149806	155710	-	3	40.8598	38.97	53.0667	55.1757	49.2385	58.23
circRNA1509	circRNA	chrContig290	98388	104247	-	4	2.59067	2.1702	5.95591	1.67626	1.43771	3.82991
circRNA151	circRNA	chrContig80	167443	173427	-	6	22.9989	23.5466	19.2268	25.7534	21.9427	18.9461
circRNA1510	circRNA	chrContig291	484497	493616	-	6	40.4209	33.2806	39.7129	38.0135	36.542	37.5754
circRNA1511	circRNA	chrContig291	563891	596003	+	8	5.4186	6.41478	5.27751	5.09562	4.91945	4.14502
circRNA1512	circRNA	chrContig490	263668	269693	-	5	61.9067	56.3096	75.466	75.0907	64.8409	73.068
circRNA1513	circRNA	chrContig490	582672	599362	+	10	206.474	234.321	217.631	197.326	223.146	195.25
circRNA1514	circRNA	chrContig459	100242	102455	-	2	38.5472	35.8158	43.8272	41.4551	39.595	46.1289
circRNA1515	circRNA	chrContig453	20514	21889	-	2	17.7131	26.6867	28.1781	16.2335	17.5819	18.5721
circRNA1516	circRNA	chrContig454	53681	66965	+	15	10.315	10.08	8.8695	6.9059	8.01853	8.72517
circRNA1517	circRNA	chrContig454	101863	105489	-	3	25.0256	28.4014	25.0084	31.1275	34.1657	28.3521
circRNA1518	circRNA	chrContig454	279990	281926	-	2	30.0651	22.5525	25.7079	24.2096	23.1724	19.8015
circRNA1519	circRNA	chrContig14	1024617	1026226	-	2	21.1751	26.3647	24.7756	31.3071	33.3932	31.7055
circRNA152	circRNA	chrContig80	518618	527209	-	6	12.4669	15.0787	14.2414	16.5587	18.5298	14.7309
circRNA1520	circRNA	chrContig14	1647938	1649504	-	3	4.64352	2.27953	7.65088	5.57355	3.7111	8.90823
circRNA1521	circRNA	chrContig14	3161765	3171221	+	5	17.143	23.8947	21.2846	14.6223	21.1005	13.0527
circRNA1522	circRNA	chrContig1119	96829	97924	-	1	4.73814	4.59517	5.42273	2.79274	4.8372	6.23671
circRNA1523	circRNA	chrContig123	342299	345468	-	4	101.327	78.6562	126.976	89.2449	70.9265	105.872
circRNA1524	circRNA	chrContig123	430802	434155	-	2	10.8868	12.2583	13.584	13.9161	13.604	12.7601
circRNA1525	circRNA	chrContig123	1660503	1665434	-	6	8.49923	11.2855	10.4058	15.67	14.0298	12.3532
circRNA1526	circRNA	chrContig123	2100915	2114689	+	7	56.2355	85.153	73.5857	128.246	109.951	96.4949
circRNA1527	circRNA	chrContig123	2467389	2483412	+	8	19.4086	26.3516	27.1332	18.4232	26.8805	25.6006
circRNA1528	circRNA	chrContig123	2860949	2864052	-	3	299.467	293.917	216.734	232.301	252.518	196.574
circRNA1529	circRNA	chrContig123	2971071	2978346	-	4	16.4551	16.4313	17.0251	21.3843	18.1575	19.5859
circRNA153	circRNA	chrContig80	519425	527209	-	5	6.60723	8.38464	7.55159	9.531	9.39456	8.46916
circRNA1530	circRNA	chrContig123	3282840	3297740	+	5	12.3599	13.4536	14.9186	13.1706	16.1352	11.2821
circRNA1531	circRNA	chrContig135	177046	180985	+	2	24.9338	35.1802	24.3439	34.3317	35.6396	24.6001
circRNA1532	circRNA	chrContig281	203421	228045	+	5	171.224	147.353	234.555	159.625	180.165	152.676
circRNA1533	circRNA	chrContig449	216282	219180	-	3	229.788	181.138	165.291	153.153	158.558	152.203
circRNA1534	circRNA	chrContig440	90618	92058	-	2	36.1971	34.939	33.7079	40.3813	38.3423	29.3591
circRNA1535	circRNA	chrContig440	125455	136096	+	7	10.0127	15.3089	10.0806	14.3454	13.829	9.38934
circRNA1536	circRNA	chrContig2006	23381	23988	-	1	15.6121	16.0052	16.096	15.5476	12.382	19.0258
circRNA1537	circRNA	chrContig1616	7325	15480	+	8	20.0165	18.291	23.6316	24.081	23.0332	25.119
circRNA1538	circRNA	chrContig1616	150929	152014	+	2	40.5387	47.4228	54.7588	59.5895	56.6174	54.0219
circRNA1539	circRNA	chrContig731	499076	509270	+	14	35.0577	34.6439	35.2445	41.4702	43.6732	45.6914
circRNA154	circRNA	chrContig80	777675	778716	-	2	22.1174	19.6665	24.5338	19.0414	19.8203	22.9629
circRNA1540	circRNA	chrContig731	505851	507508	+	3	13.5547	16.2769	17.0566	16.487	18.5468	21.8543
circRNA1541	circRNA	chrContig739	355597	356701	+	2	6.99292	6.88115	5.51742	6.96159	6.40517	5.56044
circRNA1542	circRNA	chrContig1037	36664	47372	+	5	9.46872	9.76638	9.10824	12.2673	8.19861	9.43598
circRNA1543	circRNA	chrContig276	2212115	2218696	-	4	4.47603	3.1272	6.9728	4.45333	5.26561	5.97192
circRNA1544	circRNA	chrContig1855	95706	119544	+	5	6.36876	9.47828	7.31248	7.95336	9.02289	7.56081
circRNA1545	circRNA	chrContig1855	104433	116048	+	2	5.72817	7.38663	5.97914	6.49005	7.05469	5.68336
circRNA1546	circRNA	chrContig1855	104433	119544	+	4	6.53858	9.66412	7.07687	8.04816	9.19873	7.57242
circRNA1547	circRNA	chrContig382	537161	537483	+	1	6.06198	9.57999	7.33247	11.4172	16.0196	8.43534
circRNA1548	circRNA	chrContig385	418892	424347	-	7	16.2647	12.7471	17.3532	17.2681	14.7753	18.0299
circRNA1549	circRNA	chrContig385	498915	499178	+	1	154.515	229.596	201.422	153.341	203.776	154.542
circRNA155	circRNA	chrContig80	888342	890088	+	2	34.3512	39.0864	40.4531	44.1949	43.5287	36.2276
circRNA1550	circRNA	chrContig385	504623	504846	+	1	182.503	259.942	266.397	190.692	217.734	214.319
circRNA1551	circRNA	chrContig385	585006	588520	-	3	1.72495	4.37488	4.68703	3.8057	3.48804	3.24746
circRNA1552	circRNA	chrContig385	734084	746909	+	5	92.2139	87.229	67.4516	95.3034	89.6401	78.6205
circRNA1553	circRNA	chrContig385	743963	746909	+	3	42.012	44.0167	37.0225	45.3441	45.2863	42.7741
circRNA1554	circRNA	chrContig385	791304	815530	+	5	1.36655	2.89273	1.75346	1.97324	1.15992	1.3641
circRNA1555	circRNA	chrContig385	1000476	1019064	+	3	24.9268	29.4354	21.6042	27.4842	24.8326	18.4271
circRNA1556	circRNA	chrContig385	1251341	1271308	-	10	21.4517	23.0648	26.6651	37.4679	34.5822	30.5713
circRNA1557	circRNA	chrContig389	322790	324219	+	2	14.2564	12.8144	16.2497	6.57268	11.5671	9.54862
circRNA1558	circRNA	chrContig389	354221	355556	-	2	20.1154	28.6338	29.6025	46.3693	39.7282	41.9614
circRNA1559	circRNA	chrContig389	441785	443992	-	2	13.0504	7.18379	11.6539	11.3142	8.51812	9.10584
circRNA156	circRNA	chrContig80	1005121	1015474	-	8	28.3602	33.5571	33.1726	34.4668	41.6116	34.171
circRNA1560	circRNA	chrContig475	18572	20020	-	2	7.86173	8.61493	4.75556	9.38968	8.67276	3.86774
circRNA1561	circRNA	chrContig479	22161	23150	-	3	16.2083	13.5433	14.363	17.1844	15.3324	16.6706
circRNA1562	circRNA	chrContig124	633731	637299	+	2	106.997	106.031	99.0909	74.7656	82.0412	88.9843
circRNA1563	circRNA	chrContig498	569281	571745	-	2	3.85209	5.69717	5.86385	7.09185	4.89376	10.1657
circRNA1564	circRNA	chrContig720	204272	209624	-	4	1.71175	2.13593	3.39442	4.51495	3.20274	5.89494
circRNA1565	circRNA	chrContig253	902552	911598	+	7	5.50507	5.58112	5.3342	6.70195	5.73626	5.11188
circRNA1566	circRNA	chrContig1137	18253	33053	-	6	8.69658	9.72711	11.4215	9.54633	8.08974	7.13875
circRNA1567	circRNA	chrContig30	916135	923548	-	6	10.0722	12.1502	9.9461	12.1365	13.6505	11.8742
circRNA1568	circRNA	chrContig30	1150459	1154974	+	5	14.3323	13.4418	19.4413	12.514	11.8927	14.498
circRNA1569	circRNA	chrContig30	3437609	3438494	-	2	124.839	154.64	127.195	162.457	163.524	134.118
circRNA157	circRNA	chrContig80	1174621	1175146	+	2	73.9356	86.5837	88.6361	83.8437	96.588	88.3185
circRNA1570	circRNA	chrContig30	4661252	4662501	+	2	8.93878	14.2268	18.0236	9.09648	12.7709	10.1974
circRNA1571	circRNA	chrContig30	6336957	6337572	-	2	133.82	183.859	230.196	263.908	245.433	318.453
circRNA1572	circRNA	chrContig30	6409022	6414594	-	5	1.06281	3.09047	2.62206	1.65742	0.953092	2.32735
circRNA1573	circRNA	chrContig1005	1963	7933	-	3	43.947	44.8009	52.4361	74.8672	71.2484	67.1617
circRNA1574	circRNA	chrContig446	325003	330807	-	5	7.05746	6.46919	6.23223	6.92035	7.7423	6.60636
circRNA1575	circRNA	chrContig263	526337	553582	-	10	56.296	67.1403	85.8459	44.0709	66.7723	40.4828
circRNA1576	circRNA	chrContig262	317543	325670	+	7	71.0167	58.3962	96.8806	71.8581	62.9046	88.8734
circRNA1577	circRNA	chrContig261	948652	955203	-	8	49.6509	36.0793	46.517	49.4623	41.8906	47.01
circRNA1578	circRNA	chrContig395	185475	186226	-	2	9.62421	8.0026	15.6348	13.0156	8.88793	18.1887
circRNA1579	circRNA	chrContig395	193662	194477	-	2	15.2221	13.7086	24.5628	23.5064	16.2207	28.0154
circRNA158	circRNA	chrContig88	106135	108280	+	2	12.0267	11.4909	12.692	14.4224	15.4342	13.0814
circRNA1580	circRNA	chrContig649	1707855	1718185	-	4	11.8527	12.2712	11.1549	13.7877	11.6032	13.0721
circRNA1581	circRNA	chrContig137	726354	740340	-	2	14.6271	17.2274	30.8743	39.0567	38.5569	22.075
circRNA1582	circRNA	chrContig136	301851	311554	+	7	37.6866	28.103	48.7571	36.3127	29.7406	45.0205
circRNA1583	circRNA	chrContig489	1060189	1060647	-	1	5.28593	6.50901	6.62023	6.98987	6.37575	5.62356
circRNA1584	circRNA	chrContig489	1132692	1222556	-	17	11.4156	13.659	13.7432	13.5058	11.4916	12.0712
circRNA1585	circRNA	chrContig489	1185395	1203412	-	6	2.58809	5.09828	4.15902	3.55051	3.34688	2.2983
circRNA1586	circRNA	chrContig485	519214	519596	+	1	42.6027	69.4998	68.7012	44.1633	46.5653	46.5522
circRNA1587	circRNA	chrContig480	5980	15645	-	12	21.6752	26.3108	20.5548	21.0186	23.3453	16.3647
circRNA1588	circRNA	chrContig480	19528	20171	-	2	10.7304	13.6659	9.93034	12.5128	14.0108	9.62287
circRNA1589	circRNA	chrContig480	85326	86938	-	3	26.2458	30.1756	32.54	36.2973	32.3606	38.2265
circRNA159	circRNA	chrContig88	447092	449803	+	3	10.0154	9.04689	8.79228	8.71449	8.55994	11.1017
circRNA1590	circRNA	chrContig480	107976	112249	-	6	17.8047	20.7798	23.2996	26.4684	21.9833	25.7479
circRNA1591	circRNA	chrContig480	114119	115027	-	2	15.924	24.8205	16.6974	22.7924	27.9273	17.9251
circRNA1592	circRNA	chrContig480	832805	835052	+	2	35.0709	49.0769	49.8519	34.7958	44.8068	35.3362
circRNA1593	circRNA	chrContig3049	14630	16797	-	2	64.9989	68.0581	59.7834	126.336	104.694	77.514
circRNA1594	circRNA	chrContig4823	125	410	-	1	12.6506	15.5202	9.53105	18.8901	20.9839	6.93605
circRNA1595	circRNA	chrContig1018	77960	80954	+	3	2.00309	2.67799	3.24197	6.07396	8.48252	4.3114
circRNA1596	circRNA	chrContig252	450351	477615	-	9	59.4672	58.4967	59.645	66.9619	59.9544	55.8603
circRNA1597	circRNA	chrContig90	397839	405011	+	7	30.2407	37.2768	31.5962	44.1256	41.6123	37.7279
circRNA1598	circRNA	chrContig90	1230452	1234803	-	4	9.00575	10.8438	14.7878	20.1282	21.692	16.2504
circRNA1599	circRNA	chrContig90	1679189	1680648	+	3	21.5045	19.5619	20.4813	34.0526	23.0839	30.4976
circRNA16	circRNA	chrContig1037	36664	53368	+	9	17.0367	17.9821	17.8115	19.2101	16.5857	17.9854
circRNA160	circRNA	chrContig88	789453	796293	-	5	103.214	95.8616	108.37	99.3364	105.561	96.3456
circRNA1600	circRNA	chrContig92	568937	573813	-	3	15.2564	18.7189	18.9286	18.8429	17.2072	15.961
circRNA1601	circRNA	chrContig92	573647	577064	-	5	15.7737	14.3484	12.3493	13.4145	14.4137	12.1106
circRNA1602	circRNA	chrContig92	1277508	1278505	+	2	36.0912	40.8849	36.0095	41.174	35.2752	38.364
circRNA1603	circRNA	chrContig92	2523152	2528958	+	8	12.666	10.5564	11.8178	7.80211	10.6193	7.85758
circRNA1604	circRNA	chrContig257	278651	297689	+	5	1.10972	1.90751	0.748937	0.618061	0.710825	1.15718
circRNA1605	circRNA	chrContig98	1713113	1716803	-	5	25.5449	22.6349	21.119	30.0217	29.8382	25.4436
circRNA1606	circRNA	chrContig108	148077	150023	-	2	69.1586	59.5749	90.2708	62.2923	66.1161	48.6538
circRNA1607	circRNA	chrContig108	801959	804141	+	3	36.1619	32.3881	29.2135	58.7023	52.3589	39.7842
circRNA1608	circRNA	chrContig109	922291	928046	+	5	13.1274	12.0052	11.2137	14.3741	13.7119	14.7718
circRNA1609	circRNA	chrContig109	1455955	1463555	+	5	9.9168	12.1544	8.9547	13.004	13.737	9.23767
circRNA161	circRNA	chrContig88	1835440	1840616	-	4	38.3021	91.6685	57.3256	52.6268	84.9877	59.4266
circRNA1610	circRNA	chrContig101	474784	475265	+	2	19.8734	22.0469	29.2978	31.6268	28.8368	30.3368
circRNA1611	circRNA	chrContig101	1381475	1395923	-	9	8.80858	10.9784	8.85346	10.9626	11.6157	12.0831
circRNA1612	circRNA	chrContig101	1495108	1501968	-	3	4.87418	14.3607	12.4334	9.22663	10.4701	7.85799
circRNA1613	circRNA	chrContig101	1635476	1643387	-	4	22.4207	23.4954	23.3609	23.6236	24.6497	28.1122
circRNA1614	circRNA	chrContig78	1029313	1029877	+	2	5.53353	1.06701	1.67575	2.12046	2.12063	2.39001
circRNA1615	circRNA	chrContig78	1044148	1049621	+	9	2.6778	1.95969	2.06512	1.79953	1.34041	2.18051
circRNA1616	circRNA	chrContig78	1100561	1103365	-	4	13.611	10.3203	20.4203	15.6428	7.47435	16.9456
circRNA1617	circRNA	chrContig78	1846374	1854792	-	7	59.0822	54.9049	56.9918	76.7066	67.0896	75.9524
circRNA1618	circRNA	chrContig78	4272628	4275439	-	3	43.9557	44.5582	45.5756	52.1602	55.0536	47.1592
circRNA1619	circRNA	chrContig72	35739	36414	+	2	18.3194	12.426	22.8147	25.9855	20.9379	17.7486
circRNA162	circRNA	chrContig88	1873043	1874969	-	3	21.5514	37.8784	22.6252	29.1415	33.3815	20.2375
circRNA1620	circRNA	chrContig77	14274	15546	+	2	5.18264	6.66617	6.7342	6.18307	6.55025	6.58327
circRNA1621	circRNA	chrContig77	185332	187084	-	3	1355.26	1236.44	1176.3	1201.04	1268.12	1181.41
circRNA1622	circRNA	chrContig165	23551	27236	-	3	24.2297	35.4577	27.3848	26.1926	26.5894	21.694
circRNA1623	circRNA	chrContig165	352025	355042	-	2	3.58799	4.02225	3.72388	3.67006	3.5899	2.73204
circRNA1624	circRNA	chrContig640	226923	240150	-	6	10.3372	12.52	12.7186	9.65178	12.0926	8.53271
circRNA1625	circRNA	chrContig6	46073	69190	+	10	11.4395	14.5719	12.0614	14.5923	12.4357	13.4226
circRNA1626	circRNA	chrContig1	1567864	1568199	+	1	17.2289	25.8497	25.9342	24.9143	24.0254	22.6198
circRNA1627	circRNA	chrContig1	2546466	2550561	+	4	2.27652	2.38884	3.02649	5.27478	3.63989	3.56718
circRNA1628	circRNA	chrContig1	3159658	3161431	-	2	9.18082	14.1745	8.32396	9.94249	14.6573	8.43534
circRNA1629	circRNA	chrContig86	403669	403966	-	1	87.5595	106.952	103.769	83.043	97.9902	75.3095
circRNA163	circRNA	chrContig930	411796	413698	+	2	9.02981	15.2233	7.99821	8.37246	16.4938	6.70769
circRNA1630	circRNA	chrContig86	658264	659390	-	2	6.70325	10.7541	7.91691	3.77487	8.34893	5.17523
circRNA1631	circRNA	chrContig86	865098	872500	-	7	55.6584	53.2848	55.496	58.8558	59.4265	59.5741
circRNA1632	circRNA	chrContig86	1479695	1480066	-	1	2.80858	4.47457	3.66382	5.30363	3.17334	3.46937
circRNA1633	circRNA	chrContig86	1479695	1482996	-	2	5.54044	8.40404	7.19636	9.15457	9.29577	5.4456
circRNA1634	circRNA	chrContig86	1937312	1945029	+	2	7.19953	7.72555	7.42566	4.92431	4.59365	4.11338
circRNA1635	circRNA	chrContig84	666820	695427	+	6	32.821	46.9366	34.9898	36.7395	41.4794	33.0081
circRNA1636	circRNA	chrContig84	914535	927237	-	12	39.35	29.3191	36.5074	195.69	149.827	95.3167
circRNA1637	circRNA	chrContig84	920043	927237	-	6	10.7466	7.70993	11.1149	59.0174	45.224	27.6687
circRNA1638	circRNA	chrContig84	922181	927237	-	5	11.9244	8.17362	11.7443	61.7704	47.5546	28.7471
circRNA1639	circRNA	chrContig84	1408995	1413394	-	5	6.59266	4.74228	5.21594	5.26675	3.47488	5.02502
circRNA164	circRNA	chrContig248	68491	77190	+	6	281.171	376.714	246.852	206.484	324.814	240.722
circRNA1640	circRNA	chrContig84	1435432	1439025	-	4	52.519	43.4344	51.0556	55.9992	47.0422	59.5129
circRNA1641	circRNA	chrContig84	1439921	1440079	-	1	49.8116	50.7871	52.1296	60.2391	48.0587	64.9391
circRNA1642	circRNA	chrContig84	1746466	1762480	+	6	2.99375	3.49304	3.08577	3.44254	3.14569	3.30079
circRNA1643	circRNA	chrContig84	1854708	1883986	+	11	5.31788	6.37	5.49988	5.55773	3.84188	3.25853
circRNA1644	circRNA	chrContig84	2948743	2953826	-	6	69.409	84.6094	105.254	73.5725	98.607	95.8338
circRNA1645	circRNA	chrContig85	15594	16840	-	2	16.4652	18.4664	25.3523	13.7719	17.7833	21.3663
circRNA1646	circRNA	chrContig85	235573	238119	+	4	19.7144	16.6948	15.1148	21.8255	22.9374	18.0064
circRNA1647	circRNA	chrContig80	163430	173427	-	9	22.1621	24.4183	18.7952	24.9948	23.2395	19.1579
circRNA1648	circRNA	chrContig80	351947	353653	-	4	12.3913	9.29487	15.3476	13.0301	14.1375	13.9152
circRNA1649	circRNA	chrContig80	1006646	1007797	-	2	14.5583	19.3476	17.5398	17.5379	25.9265	18.2949
circRNA165	circRNA	chrContig248	74681	75977	+	2	57.447	71.2315	53.5046	43.7922	71.2399	53.6819
circRNA1650	circRNA	chrContig80	1014401	1015474	-	2	16.4237	23.0046	18.2419	22.7833	28.4106	21.1718
circRNA1651	circRNA	chrContig88	376092	383771	-	4	193.824	180.437	191.055	184.429	196.306	163.812
circRNA1652	circRNA	chrContig88	714553	717212	+	3	7.821	7.77271	9.0463	20.0578	14.9996	15.6096
circRNA1653	circRNA	chrContig248	733629	737259	-	5	490.514	629.281	543.469	794.824	912.934	704.754
circRNA1654	circRNA	chrContig248	760119	765038	-	4	265.904	366.053	292.605	409.723	482.602	370.023
circRNA1655	circRNA	chrContig248	1311343	1312683	+	2	2.72305	3.16152	5.86793	6.33252	3.85569	4.66737
circRNA1656	circRNA	chrContig248	1373242	1375895	+	3	76.8073	91.6778	83.5515	79.5386	93.2942	83.8553
circRNA1657	circRNA	chrContig241	880489	880678	+	1	36.1638	37.4391	32.2214	55.4943	49.4628	38.8272
circRNA1658	circRNA	chrContig115	2196878	2198352	-	3	14.3524	17.7425	19.5052	19.2905	17.3699	19.3188
circRNA1659	circRNA	chrContig117	598019	601040	-	2	83.6403	65.9182	89.8891	76.7361	54.6564	82.2982
circRNA166	circRNA	chrContig248	218490	221804	+	2	28.3301	19.079	25.4506	30.1615	29.3518	39.0949
circRNA1660	circRNA	chrContig112	163258	167750	-	4	105.535	115.488	112.807	123.424	115.957	107.86
circRNA1661	circRNA	chrContig118	381279	382625	-	2	2645.87	2149.35	2468.7	2302.3	1943.01	2016.2
circRNA1662	circRNA	chrContig64	817331	817540	-	1	534.227	169.418	105.723	225.944	82.1996	40.2888
circRNA1663	circRNA	chrContig64	2621478	2623659	-	2	110.322	107.509	122.069	134.39	148.87	126.111
circRNA1664	circRNA	chrContig66	1976937	2052282	+	29	15.8462	19.0712	25.2886	14.5809	19.2193	12.6397
circRNA1665	circRNA	chrContig569	213433	218702	+	3	492.62	1025.88	798.839	504.258	939.543	595.432
circRNA1666	circRNA	chrContig67	14597	20518	+	4	4.2985	7.62152	8.03477	8.12942	9.45404	9.30104
circRNA1667	circRNA	chrContig67	151989	154580	+	2	11.4343	9.3178	11.9983	12.3736	10.3654	9.56881
circRNA1668	circRNA	chrContig67	151989	155247	+	3	9.60915	7.53922	11.1061	10.4963	8.30331	9.17995
circRNA1669	circRNA	chrContig251	185199	189856	-	3	13.2233	18.2917	15.6048	13.3401	15.2435	11.2184
circRNA167	circRNA	chrContig248	732052	734373	-	4	225.672	381.026	248.166	421.675	506.521	344.141
circRNA1670	circRNA	chrContig94	87444	87717	+	1	17.9169	20.821	36.8582	14.8049	18.1105	24.5398
circRNA1671	circRNA	chrContig1144	82795	85943	+	3	1.33018	2.61813	3.02048	3.00057	1.83592	1.98061
circRNA1672	circRNA	chrContig1781	33645	35630	-	2	137.452	121.137	182.799	191.099	185.108	153.652
circRNA1673	circRNA	chrContig831	81131	85344	-	4	8.35467	13.6852	9.37586	9.60315	10.4919	8.49243
circRNA1674	circRNA	chrContig1215	5636	11811	-	2	1.09423	1.31662	0.229751	0.568806	1.41739	0.860159
circRNA1675	circRNA	chrContig908	42108	43664	-	2	10.8077	8.66948	7.24411	12.0044	10.4789	7.65551
circRNA1676	circRNA	chrContig692	491013	494074	+	2	20.4861	20.3132	20.1926	23.6976	19.08	20.1937
circRNA1677	circRNA	chrContig161	398936	401832	-	3	11.6684	16.3242	14.8823	14.0174	13.4846	12.7354
circRNA1678	circRNA	chrContig697	194227	196025	-	2	1.41885	1.50637	1.40193	0.795399	0.582134	0.749808
circRNA1679	circRNA	chrContig166	1240070	1245562	+	6	8.08178	11.7158	8.7084	13.942	13.3346	8.35706
circRNA168	circRNA	chrContig248	963147	966403	-	4	6.4412	3.28312	5.52242	5.906	5.00073	4.8825
circRNA1680	circRNA	chrContig58	848467	849200	-	2	29.3445	20.6936	30.3327	34.4191	33.4417	35.3432
circRNA1681	circRNA	chrContig58	902670	906024	+	3	53.2595	52.6148	60.8111	66.2162	61.2162	57.219
circRNA1682	circRNA	chrContig58	1226005	1227406	+	2	3.56127	4.93122	5.22233	8.52152	5.57616	4.57054
circRNA1683	circRNA	chrContig58	2245445	2245794	+	1	0.891851	3.77011	1.48955	5.75993	6.50326	3.23221
circRNA1684	circRNA	chrContig58	3163525	3163680	+	1	15.1435	9.98615	20.3238	15.1175	10.0594	17.3123
circRNA1685	circRNA	chrContig58	3163525	3171119	+	3	23.315	17.2445	33.47	23.8472	16.5214	29.2797
circRNA1686	circRNA	chrContig58	3163525	3177495	+	7	9.12146	6.1465	13.6019	8.94446	5.90862	12.0202
circRNA1687	circRNA	chrContig54	938176	939135	-	2	26.3182	26.9278	36.7924	35.2489	32.6457	28.3861
circRNA1688	circRNA	chrContig50	1829833	1837763	+	4	25.2583	30.5041	19.9364	30.3157	36.6756	23.1689
circRNA1689	circRNA	chrContig52	972073	976927	-	6	17.005	23.3007	23.52	23.7615	23.4117	21.5818
circRNA169	circRNA	chrContig115	1647204	1650914	-	2	73.6826	100.52	99.0038	95.1255	132.064	91.6447
circRNA1690	circRNA	chrContig589	153116	158902	+	4	3.38355	3.1596	3.49792	2.2601	3.72311	2.55244
circRNA1691	circRNA	chrContig589	154286	158902	+	3	1.9552	2.50684	2.45641	1.69393	2.25689	2.15965
circRNA1692	circRNA	chrContig589	301746	309944	-	5	8.26454	8.91958	12.2941	11.3991	11.11	13.129
circRNA1693	circRNA	chrContig589	436505	444798	-	3	8.97621	8.01452	16.8657	10.14	10.0185	13.6538
circRNA1694	circRNA	chrContig589	439740	444798	-	2	4.25656	4.91473	10.472	4.69351	4.84103	7.29075
circRNA1695	circRNA	chrContig765	10434	23774	-	7	22.638	26.8547	18.8314	16.7105	17.3457	13.3323
circRNA1696	circRNA	chrContig100	1395940	1400834	+	2	9.95486	7.91655	13.8144	9.41767	8.26589	6.56679
circRNA1697	circRNA	chrContig100	1954533	1957524	+	4	1.89908	1.60873	2.74994	1.02123	1.566	0.66185
circRNA1698	circRNA	chrContig100	2006783	2007681	+	2	46.7079	63.4479	54.0903	67.5058	65.8605	54.858
circRNA1699	circRNA	chrContig100	3722862	3725833	-	4	90.6417	64.9251	71.5709	73.7123	62.0517	66.4263
circRNA17	circRNA	chrContig276	237994	241939	-	6	15.9565	16.5061	14.9033	11.9128	13.2123	13.3891
circRNA170	circRNA	chrContig115	2755953	2757377	-	2	2.2827	2.69278	3.10127	2.50116	4.81657	3.61895
circRNA1700	circRNA	chrContig3056	8728	13464	-	5	5.0495	6.0648	4.86685	5.15908	5.80121	4.12358
circRNA1701	circRNA	chrContig71	1465219	1471265	+	5	9.80598	13.6226	15.5281	9.19963	11.845	11.6886
circRNA1702	circRNA	chrContig71	1525477	1527324	-	2	13.9837	15.7163	18.1892	10.8503	16.5363	11.8638
circRNA1703	circRNA	chrContig355	11486	14501	-	2	1090.93	1099.53	1269.18	1371.4	1239.75	1190.8
circRNA1704	circRNA	chrContig355	134001	135462	-	2	352.077	502.639	310.745	346.568	375.634	338.842
circRNA1705	circRNA	chrContig353	44404	46219	+	2	106.445	93.22	100.029	111.425	98.3453	102.28
circRNA1706	circRNA	chrContig2881	13361	14691	+	2	434.839	389.784	353.408	327.897	326.715	328.927
circRNA1707	circRNA	chrContig229	156052	159488	+	2	45.9235	41.8883	64.4991	50.8244	50.9246	60.7762
circRNA1708	circRNA	chrContig223	135911	136820	-	2	7.32584	11.2717	10.4755	13.4598	11.3268	16.7372
circRNA1709	circRNA	chrContig223	461950	464287	+	3	13.0737	16.5539	14.2039	13.7633	11.9664	11.0111
circRNA171	circRNA	chrContig111	423478	424733	-	2	6.92695	7.85161	2.42403	7.24796	9.13604	2.25473
circRNA1710	circRNA	chrContig223	1214327	1218852	+	6	28.2106	39.1361	39.5191	35.9908	35.8137	33.2944
circRNA1711	circRNA	chrContig223	1291335	1291597	-	1	6.63571	6.49133	7.98581	11.498	7.90196	3.9985
circRNA1712	circRNA	chrContig224	1180242	1188566	+	3	8.13383	16.6919	14.3793	9.86294	11.233	8.63718
circRNA1713	circRNA	chrContig224	1216542	1222474	+	6	27.9637	32.1307	22.9523	33.1569	30.0555	28.5723
circRNA1714	circRNA	chrContig172	1390573	1391272	-	2	6.86481	9.01161	8.6121	19.7724	17.4024	16.1491
circRNA1715	circRNA	chrContig172	1391102	1394549	-	5	14.3331	12.8948	13.8044	27.9362	24.2846	21.1351
circRNA1716	circRNA	chrContig172	1396163	1413295	-	13	23.4107	27.7232	25.6008	48.9721	42.4027	36.1179
circRNA1717	circRNA	chrContig175	1493020	1495538	-	2	24.5571	28.6178	24.3484	25.1997	29.4713	19.6104
circRNA1718	circRNA	chrContig175	1626203	1632480	-	5	14.7815	16.0161	12.6646	17.6705	16.8913	17.4974
circRNA1719	circRNA	chrContig175	1846975	1850766	+	3	0.21889	0.253247	0.353533	0.218815	0.251657	0.0756333
circRNA172	circRNA	chrContig111	658073	658508	-	1	63.3115	59.6973	99.2123	84.6287	62.8245	87.1752
circRNA1720	circRNA	chrContig175	1904531	1910763	+	8	18.4948	22.333	21.4226	24.6923	23.6679	19.8339
circRNA1721	circRNA	chrContig175	2146853	2148853	+	3	124.723	151.422	148.496	140.646	151.016	140.113
circRNA1722	circRNA	chrContig175	2386278	2389156	+	2	17.4628	23.4682	20.3063	21.5382	20.7834	18.6571
circRNA1723	circRNA	chrContig46	154352	155880	+	2	14.3732	14.7336	17.3543	14.5827	15.803	13.6198
circRNA1724	circRNA	chrContig46	485569	485730	-	1	7.09427	8.95764	14.8955	10.4714	7.41784	14.4581
circRNA1725	circRNA	chrContig46	951445	952183	-	2	11.4161	7.84929	9.07428	12.4338	10.4	10.6223
circRNA1726	circRNA	chrContig46	2260783	2266447	-	6	14.0311	14.6101	13.1369	15.8089	17.067	18.4459
circRNA1727	circRNA	chrContig46	2632023	2632979	+	2	83.761	63.5	115.054	99.627	79.7471	99.5343
circRNA1728	circRNA	chrContig45	297832	298501	+	2	4.77777	6.64161	8.09374	6.58529	6.09501	5.73115
circRNA1729	circRNA	chrContig45	731994	743130	+	7	18.6646	23.6838	25.9673	24.5199	26.4419	23.9198
circRNA173	circRNA	chrContig112	1076862	1078929	-	2	120.844	152.963	144.469	167.733	162.021	139.287
circRNA1730	circRNA	chrContig45	2318209	2327039	-	7	5.43145	5.29161	4.10469	5.57511	5.64222	5.19098
circRNA1731	circRNA	chrContig45	4241403	4261551	+	4	54.162	44.4042	78.3733	84.2157	59.4592	94.7774
circRNA1732	circRNA	chrContig45	4265732	4272261	+	5	40.3153	35.2611	62.425	65.1671	46.8464	82.4797
circRNA1733	circRNA	chrContig45	4307086	4308487	-	2	1.73232	1.48886	2.72796	3.00167	2.71243	1.66745
circRNA1734	circRNA	chrContig48	384969	390265	-	2	10.0843	8.71487	9.70938	11.8742	10.9917	10.6988
circRNA1735	circRNA	chrContig48	676080	678158	-	2	21.6317	25.8882	35.0167	27.5675	31.288	29.3854
circRNA1736	circRNA	chrContig48	1191097	1196091	-	4	17.0069	16.6653	27.238	21.8922	20.9174	32.5206
circRNA1737	circRNA	chrContig48	1370506	1424753	+	2	51.3405	42.522	81.6552	62.9104	31.5662	94.9936
circRNA1738	circRNA	chrContig48	1424520	1429791	+	2	32.1134	37.2506	45.2451	54.712	39.373	54.0143
circRNA1739	circRNA	chrContig48	1876408	1877900	+	2	3.43045	4.70328	9.40769	4.39741	7.60357	4.24542
circRNA174	circRNA	chrContig112	1649976	1651928	-	2	426.797	318.104	409.521	385.269	354.64	288.675
circRNA1740	circRNA	chrContig48	1881382	1886752	+	4	4.43392	6.33539	9.96138	5.83896	10.2055	3.28627
circRNA1741	circRNA	chrContig48	1953539	1953736	+	1	83.9489	155.31	35.9975	173.648	212.777	76.0459
circRNA1742	circRNA	chrContig48	2286756	2287527	+	1	6.50615	14.1255	5.49899	10.748	12.5809	6.87284
circRNA1743	circRNA	chrContig48	2343824	2350150	+	3	46.5499	65.0007	47.8457	57.2215	69.3219	43.0907
circRNA1744	circRNA	chrContig599	24548	28889	+	6	8.85365	10.9945	8.07933	13.4136	12.6898	9.49967
circRNA1745	circRNA	chrContig771	108111	110894	-	2	2.77602	3.76934	4.31079	2.80591	2.42028	1.23397
circRNA1746	circRNA	chrContig772	131155	131375	+	1	15.4084	20.8575	17.9959	23.6117	23.2214	19.0336
circRNA1747	circRNA	chrContig3	667694	670298	+	2	13.4719	13.6041	16.701	25.3922	22.2773	13.8412
circRNA1748	circRNA	chrContig4005	4154	8184	-	2	49.8761	45.1633	45.4293	53.9373	48.9135	63.834
circRNA1749	circRNA	chrContig571	189477	192764	-	3	75.2637	75.3102	92.0409	113.201	95.4107	102.061
circRNA175	circRNA	chrContig112	1687994	1690914	-	3	14.3287	23.0441	18.7224	21.931	26.8222	17.8498
circRNA1750	circRNA	chrContig2	187375	190031	+	4	3.47982	7.78842	8.7416	6.6936	6.43928	4.19037
circRNA1751	circRNA	chrContig685	119365	120706	+	2	0	0.911977	0.381936	1.89116	0.725001	2.65557
circRNA1752	circRNA	chrContig684	12470	16861	+	3	8.21753	9.00292	14.0421	10.948	10.7136	12.9044
circRNA1753	circRNA	chrContig686	85536	85803	+	1	516.773	552.07	959.195	746.54	695.531	963.328
circRNA1754	circRNA	chrContig741	15193	17038	+	2	25.9314	47.2668	32.3837	37.2529	33.3999	27.5271
circRNA1755	circRNA	chrContig741	24341	27351	+	4	31.1488	36.9346	20.975	29.2019	31.2231	23.2314
circRNA1756	circRNA	chrContig741	35821	38100	+	3	60.665	75.6294	49.0801	69.0138	56.0274	44.3056
circRNA1757	circRNA	chrContig741	100136	101098	+	2	16.0689	16.0212	23.0813	21.2628	18.7651	22.2494
circRNA1758	circRNA	chrContig271	217152	217805	+	2	4.24288	2.60749	5.74747	6.16603	3.8185	3.84247
circRNA1759	circRNA	chrContig216	220637	246372	+	4	51.9748	60.5128	53.8005	60.907	56.8212	52.242
circRNA176	circRNA	chrContig112	2552840	2577748	+	19	5.38015	5.40266	2.60663	4.75627	5.10208	2.42258
circRNA1760	circRNA	chrContig216	753148	755621	+	3	24.8118	29.8399	30.1006	37.445	37.4705	36.7694
circRNA1761	circRNA	chrContig216	1274177	1298854	+	14	39.4487	55.9886	55.4928	58.1546	60.887	50.683
circRNA1762	circRNA	chrContig219	1575051	1575456	-	1	2.83072	5.78184	8.80523	7.99318	5.64108	7.29955
circRNA1763	circRNA	chrContig36	200095	201675	-	2	32.6617	33.2781	35.9483	46.8273	42.0452	42.8309
circRNA1764	circRNA	chrContig36	1523247	1543519	+	3	18.4592	23.3929	17.6421	19.4479	22.0761	16.7658
circRNA1765	circRNA	chrContig33	52347	61898	+	3	34.4687	36.5963	29.6444	33.139	35.636	26.378
circRNA1766	circRNA	chrContig33	305388	306879	-	3	7.81644	8.80304	9.62857	8.63054	8.12696	9.8105
circRNA1767	circRNA	chrContig32	815078	817253	-	3	36.3196	34.8326	39.3436	40.3349	36.3043	45.0725
circRNA1768	circRNA	chrContig32	906499	914414	-	4	16.6939	15.9892	16.4087	20.3768	17.9585	20.491
circRNA1769	circRNA	chrContig32	1537651	1538211	+	2	4.99824	5.82007	6.77069	2.51438	6.74746	7.24247
circRNA177	circRNA	chrContig68	319526	321339	-	2	3.09664	4.02597	3.63664	3.21713	3.1901	1.95681
circRNA1770	circRNA	chrContig31	3787538	3790195	-	2	44.9518	51.3633	26.5122	47.7808	56.9464	28.8757
circRNA1771	circRNA	chrContig39	1030581	1039822	+	2	26.4433	25.9607	24.2922	40.9483	36.6585	30.0601
circRNA1772	circRNA	chrContig39	1082130	1083480	+	2	78.9531	95.6779	82.6454	108.956	106.097	85.0433
circRNA1773	circRNA	chrContig39	1173455	1183180	+	5	138.111	140.752	85.0075	97.7004	116.638	89.9384
circRNA1774	circRNA	chrContig542	17439	32020	+	6	33.3388	35.8153	29.9972	36.4486	37.1332	32.9406
circRNA1775	circRNA	chrContig543	32570	37381	-	3	10.7991	11.1444	12.3302	8.26332	13.5092	7.17004
circRNA1776	circRNA	chrContig541	30435	55737	+	9	7.51264	12.447	9.56224	10.2757	7.9799	11.1312
circRNA1777	circRNA	chrContig143	1247430	1252306	+	5	12.9334	12.0928	11.7445	12.0325	10.0866	14.6465
circRNA1778	circRNA	chrContig143	1357550	1360346	-	3	661.831	644.873	649.624	629.394	569.62	586.666
circRNA1779	circRNA	chrContig141	247015	248876	+	3	20.3048	18.772	11.245	19.3668	18.1437	8.47226
circRNA178	circRNA	chrContig63	57434	62896	-	6	54.2707	61.9164	42.8243	47.0647	56.2833	40.536
circRNA1780	circRNA	chrContig656	78511	80969	-	3	20.6515	17.3616	18.3196	22.8922	19.3193	24.7103
circRNA1781	circRNA	chrContig1248	6725	15504	-	2	1.39694	1.97748	2.63116	1.28146	0.900653	0.313747
circRNA1782	circRNA	chrContig808	28951	32715	+	3	7.57668	7.71095	5.54113	8.77687	8.73699	6.30964
circRNA1783	circRNA	chrContig491	172758	172938	+	1	26.1038	26.1742	27.2399	25.0605	25.5413	26.7391
circRNA1784	circRNA	chrContig974	99325	108734	-	6	48.0857	44.669	43.9783	43.7855	42.6265	39.3285
circRNA1785	circRNA	chrContig974	133647	159001	-	2	322.407	290.118	307.522	301.703	255.951	222.578
circRNA1786	circRNA	chrContig25	80459	86991	-	4	30.5281	31.8148	37.444	38.7382	38.2511	39.3768
circRNA1787	circRNA	chrContig25	822746	824014	-	3	9.68671	12.7014	12.6139	10.8131	11.4152	12.3423
circRNA1788	circRNA	chrContig25	902283	904047	-	2	20.7493	17.7142	19.7915	24.3796	19.6114	19.2178
circRNA1789	circRNA	chrContig25	1200617	1201949	+	3	2.24519	0.572804	1.63181	0.575493	0.30446	1.19351
circRNA179	circRNA	chrContig63	69074	73472	-	4	70.6815	81.8574	54.4501	61.6003	74.5385	48.4642
circRNA1790	circRNA	chrContig25	1461515	1463475	-	2	2750.6	3063.28	2947.04	2537.5	2579	2527.59
circRNA1791	circRNA	chrContig25	3171011	3174411	-	4	18.1335	17.7836	27.1808	24.9297	21.3054	27.366
circRNA1792	circRNA	chrContig26	1291497	1295216	-	4	8.36834	7.86831	11.0044	8.73021	8.13629	9.95026
circRNA1793	circRNA	chrContig20	936974	938568	-	2	15.3476	17.8537	13.0913	22.8537	18.0403	16.472
circRNA1794	circRNA	chrContig20	2300637	2305381	-	2	4.94245	7.12185	6.24765	6.66331	6.70025	6.51307
circRNA1795	circRNA	chrContig20	3711201	3712618	-	2	84.4175	82.6285	82.8336	76.3412	88.1871	88.3868
circRNA1796	circRNA	chrContig20	4762784	4763003	-	1	112.412	126.069	118.632	133.43	132.25	123.629
circRNA1797	circRNA	chrContig20	4900056	4901184	-	2	5.75971	4.93009	4.94059	9.37154	6.78881	5.5444
circRNA1798	circRNA	chrContig21	1185087	1194273	-	8	43.8274	46.1349	44.5502	49.84	48.2303	49.7555
circRNA1799	circRNA	chrContig21	2847147	2855033	-	6	21.3027	20.4989	20.5618	18.3549	19.979	17.9689
circRNA18	circRNA	chrContig276	2165230	2165600	+	1	78.1444	135.443	120.455	112.427	116.034	94.3121
circRNA180	circRNA	chrContig64	873642	876136	-	4	132.373	125.436	134.982	153.48	130.025	151.291
circRNA1800	circRNA	chrContig377	1133732	1162490	-	4	55.5758	51.4505	64.9168	56.193	46.7846	51.0333
circRNA1801	circRNA	chrContig377	1400187	1406415	-	6	17.078	14.1203	15.6031	15.0932	14.7294	14.6
circRNA1802	circRNA	chrContig377	1482864	1488255	+	4	3.7656	5.48841	4.25348	4.29482	4.32992	4.20193
circRNA1803	circRNA	chrContig376	149074	153766	-	4	20.3401	17.2699	15.3629	23.2651	20.2243	14.3722
circRNA1804	circRNA	chrContig376	176020	177017	+	3	5.38639	6.52064	7.99944	10.0731	7.65783	8.11424
circRNA1805	circRNA	chrContig794	293081	297478	+	3	18.4024	20.9659	21.3913	23.8457	26.7869	22.762
circRNA1806	circRNA	chrContig794	326981	329213	+	4	7.12525	7.65702	8.01691	7.93891	7.2797	7.81016
circRNA1807	circRNA	chrContig794	442891	444830	+	3	127.724	142.068	121.214	155.307	158.077	125.27
circRNA1808	circRNA	chrContig554	179785	181519	+	3	76.4823	56.0749	61.7213	54.2267	58.0875	51.4729
circRNA1809	circRNA	chrContig158	397891	404790	-	4	50.7422	60.0555	61.2805	52.2673	57.0098	59.1851
circRNA181	circRNA	chrContig64	1159854	1177349	+	17	60.3218	71.1682	51.0218	60.936	61.8991	41.7689
circRNA1810	circRNA	chrContig158	534088	540677	-	5	7.76197	5.14677	7.69217	7.09532	7.32865	8.36505
circRNA1811	circRNA	chrContig159	41234	41464	+	1	28.4692	45.2672	29.5009	26.9797	26.8062	27.1075
circRNA1812	circRNA	chrContig157	523785	532935	+	7	34.6762	39.5572	41.3055	51.4436	50.1209	45.8504
circRNA1813	circRNA	chrContig157	868106	874723	+	6	2.48861	2.67728	2.66704	2.17852	2.11805	3.60976
circRNA1814	circRNA	chrContig157	1088869	1090796	+	3	10.6848	13.1526	11.3996	14.6382	12.1179	14.145
circRNA1815	circRNA	chrContig157	1844969	1845598	+	2	251.255	225.377	277.814	271.289	228.547	266.796
circRNA1816	circRNA	chrContig607	3018	14087	-	5	20.6978	23.3048	18.0296	20.3696	23.7599	21.1472
circRNA1817	circRNA	chrContig69	110928	114966	-	3	118.41	144.316	96.9095	129.741	125.515	98.201
circRNA1818	circRNA	chrContig168	103915	118421	+	2	53.5882	49.4153	55.5556	72.1193	48.5406	46.0736
circRNA1819	circRNA	chrContig168	1926914	1927810	+	2	19.0751	13.6365	10.9399	17.4442	15.0175	14.4789
circRNA182	circRNA	chrContig64	2485738	2493474	+	6	29.9894	33.5433	32.547	43.9965	43.7216	45.6
circRNA1820	circRNA	chrContig945	16354	18140	+	4	30.4429	13.2993	45.4432	22.1075	11.0838	38.0618
circRNA1821	circRNA	chrContig61	35791	42097	-	3	8.80668	8.83045	5.06301	13.8367	11.7	7.53502
circRNA1822	circRNA	chrContig61	94444	100550	-	5	28.0037	31.8482	43.1654	31.5293	40.0398	37.4357
circRNA1823	circRNA	chrContig414	428444	439202	+	7	10.0592	14.6888	10.888	13.2483	15.1359	10.5835
circRNA1824	circRNA	chrContig18	95702	96042	-	1	430.431	208.709	223.236	298.073	213.829	151.807
circRNA1825	circRNA	chrContig18	770287	771330	+	2	40.9507	40.0973	34.0296	108.141	91.5491	55.5727
circRNA1826	circRNA	chrContig18	875778	879601	+	3	3.89526	5.6747	4.71165	4.67084	4.35938	3.42336
circRNA1827	circRNA	chrContig18	2457421	2462873	+	5	22.3331	23.0025	21.338	24.4067	27.9468	17.7256
circRNA1828	circRNA	chrContig18	2920836	2942082	+	16	21.8156	17.3787	18.6694	19.9357	19.7107	21.1977
circRNA1829	circRNA	chrContig18	4202717	4205471	-	2	35.7478	27.8994	27.8565	41.5871	35.0684	37.4539
circRNA183	circRNA	chrContig64	2613101	2613712	-	1	173.792	168.514	194.944	191.305	192.961	164.489
circRNA1830	circRNA	chrContig18	4451686	4456464	-	5	3.75936	6.95129	5.28663	4.09751	5.67918	3.40458
circRNA1831	circRNA	chrContig18	5161953	5166390	-	6	34.8565	28.264	28.4041	41.8629	36.2156	36.3548
circRNA1832	circRNA	chrContig13	538991	548083	-	11	12.5431	14.1322	15.9274	17.1535	15.5038	18.0084
circRNA1833	circRNA	chrContig13	2653972	2655733	-	3	18.8848	23.4442	13.6717	28.1343	28.5737	21.7682
circRNA1834	circRNA	chrContig13	4449474	4453204	-	5	12.119	13.665	12.1821	17.1469	15.074	12.4423
circRNA1835	circRNA	chrContig13	9127818	9142451	+	2	15.2407	16.1559	14.2643	58.7542	33.5467	31.4753
circRNA1836	circRNA	chrContig15	782742	787815	+	2	14.498	20.2601	19.4192	17.7994	15.6141	16.5095
circRNA1837	circRNA	chrContig17	344535	354034	-	5	43.4866	61.15	49.4369	67.1495	60.3073	52.1846
circRNA1838	circRNA	chrContig17	3652736	3657896	-	3	21.4869	32.2453	22.3784	20.3813	29.1642	19.2028
circRNA1839	circRNA	chrContig17	4720609	4721656	+	2	681.995	653.367	617.886	713.74	642.42	550.333
circRNA184	circRNA	chrContig64	2872150	2875483	+	4	15.2527	13.1243	12.9591	17.9778	18.096	13.7027
circRNA1840	circRNA	chrContig17	4740211	4743478	+	3	4.2468	7.53762	3.68971	6.4705	6.90664	4.16608
circRNA1841	circRNA	chrContig167	224605	235832	+	9	13.8159	15.9682	13.8105	16.0631	15.4651	14.8371
circRNA1842	circRNA	chrContig167	267654	272746	+	3	8.55338	10.1656	10.7227	12.7866	10.9917	7.93846
circRNA1843	circRNA	chrContig307	722963	739192	+	11	31.6066	34.9955	31.8339	41.3574	34.123	33.3996
circRNA1844	circRNA	chrContig307	1756303	1757830	+	2	43.1245	49.2102	43.6924	52.2635	62.6444	44.0453
circRNA1845	circRNA	chrContig523	79882	82258	-	3	340.248	523.421	338.663	406.82	487.416	414.896
circRNA1846	circRNA	chrContig170	133035	137779	+	5	5.16329	6.40839	6.0816	6.49177	6.02309	4.59618
circRNA1847	circRNA	chrContig170	1125014	1138984	+	8	34.2227	37.4868	38.0015	49.5093	45.7838	45.7799
circRNA1848	circRNA	chrContig630	662464	668450	+	5	86.8979	130.58	95.0962	72.1404	95.0175	79.3904
circRNA1849	circRNA	chrContig174	41114	42405	-	2	4.65813	3.22117	3.37257	5.14895	4.48133	3.24681
circRNA185	circRNA	chrContig65	85282	86537	+	2	1.0268	0.467988	1.37196	0.80872	1.30214	1.36273
circRNA1850	circRNA	chrContig42	988759	993664	+	7	65.5257	63.5723	57.2546	86.3239	76.8775	64.7941
circRNA1851	circRNA	chrContig42	1078183	1081041	-	4	18.7641	16.2893	17.716	18.7661	23.465	20.3646
circRNA1852	circRNA	chrContig42	2253084	2254435	+	2	132.332	121.66	142.932	133.878	161.484	122.549
circRNA1853	circRNA	chrContig42	3502428	3508643	-	6	16.0819	18.8169	15.7678	17.9631	19.4869	15.3054
circRNA1854	circRNA	chrContig8	2211130	2223528	-	3	9.18693	9.65818	15.2071	9.49586	8.85814	9.60005
circRNA1855	circRNA	chrContig8	2223384	2266526	-	4	140.999	339.008	6.86343	188.666	298.634	5.47394
circRNA1856	circRNA	chrContig8	3246809	3248027	+	2	0.616893	2.1031	4.85723	1.06892	23.4191	0.831309
circRNA1857	circRNA	chrContig8	3361734	3365012	-	2	7.12007	6.59608	9.4248	5.16287	5.0124	7.38731
circRNA1858	circRNA	chrContig8	4141606	4162712	-	19	30.7564	28.8216	32.4643	32.6187	28.4167	36.5498
circRNA1859	circRNA	chrContig8	4745478	4747834	-	2	4.64962	6.15215	8.00131	6.60309	5.54038	7.58991
circRNA186	circRNA	chrContig65	1128650	1131205	-	3	66.9365	95.7401	98.7828	79.4897	74.448	109.843
circRNA1860	circRNA	chrContig8	4788659	4795619	+	5	8.94553	9.48677	7.31332	9.34829	6.75914	6.72679
circRNA1861	circRNA	chrContig8	5549926	5555773	+	7	5.11569	6.34334	5.2066	8.27773	7.67188	6.86307
circRNA1862	circRNA	chrContig8	6736498	6743270	+	2	2.01126	4.47339	4.91398	3.58004	3.24289	2.29967
circRNA1863	circRNA	chrContig401	197735	200579	+	5	104.728	125.593	122.569	167.333	197.653	159.083
circRNA1864	circRNA	chrContig70	431696	433595	-	4	18.4227	17.6289	19.4289	30.1969	25.4811	27.4949
circRNA1865	circRNA	chrContig70	1437422	1442168	+	3	2.60359	2.91418	5.97516	2.57042	4.22316	3.05976
circRNA1866	circRNA	chrContig0	5557038	5559087	-	3	10.1019	12.6039	9.32777	14.9181	15.0297	11.1379
circRNA1867	circRNA	chrContig0	6005677	6007929	+	3	35.6166	29.6185	35.5402	26.2025	38.3615	35.0815
circRNA1868	circRNA	chrContig0	6852852	6853605	+	2	5.50418	4.78316	5.58582	8.90149	5.30157	6.18107
circRNA1869	circRNA	chrContig0	7272815	7274419	-	2	14.1048	12.9199	14.0745	13.0669	13.5809	12.9642
circRNA187	circRNA	chrContig65	1470234	1471574	+	2	33.1762	45.2696	42.6603	40.2219	35.4824	40.7708
circRNA1870	circRNA	chrContig0	7897381	7897661	+	1	101.415	150.293	113.473	150.266	159.991	135.84
circRNA1871	circRNA	chrContig0	8938520	8939876	-	2	17.1285	19.4818	19.5923	25.8033	29.4213	24.259
circRNA1872	circRNA	chrContig316	12491	26520	+	5	21.0136	20.0908	20.0916	18.7172	16.5428	17.2791
circRNA1873	circRNA	chrContig531	68598	70237	+	2	7.52658	13.1071	10.515	5.77245	9.51084	11.5303
circRNA1874	circRNA	chrContig531	76465	83045	+	3	11.1686	19.1623	17.281	11.814	13.5451	15.6152
circRNA1875	circRNA	chrContig936	78670	79800	-	2	1.14655	1.00594	1.20368	0.869169	0.571213	2.25321
circRNA1876	circRNA	chrContig1097	62984	72052	+	8	23.5384	35.5095	25.6095	25.711	30.1803	29.2231
circRNA1877	circRNA	chrContig1656	51768	57728	-	5	19.0356	25.5818	20.1922	23.9075	26.5408	17.888
circRNA1878	circRNA	chrContig432	66316	76169	+	8	104.563	102.719	34.3497	103.933	92.4587	44.8508
circRNA1879	circRNA	chrContig432	72693	73852	+	2	70.4708	77.0833	14.8621	77.9446	67.8982	26.3473
circRNA188	circRNA	chrContig65	1536324	1538232	+	2	62.8127	73.9152	59.345	53.5222	54.1977	56.9124
circRNA1880	circRNA	chrContig432	106112	120627	-	5	11.4562	11.356	7.79153	11.1432	11.9129	6.90594
circRNA1881	circRNA	chrContig323	606027	612499	+	7	13.8104	13.2167	14.3424	14.7104	15.4272	12.7409
circRNA1882	circRNA	chrContig323	928333	935608	+	4	21.588	18.9808	23.9659	13.8975	16.6343	17.7511
circRNA1883	circRNA	chrContig1472	260026	261427	-	2	1.10321	0.276548	1.35121	0.955791	1.00764	0.929163
circRNA1884	circRNA	chrContig113	1288814	1302642	+	5	65.717	71.3152	75.3419	92.8463	76.0595	72.8443
circRNA1885	circRNA	chrContig113	2365598	2371338	+	2	44.6625	60.4816	53.0332	81.4305	89.7872	59.1028
circRNA1886	circRNA	chrContig104	286377	301136	-	9	9.21271	6.33043	9.17476	7.79627	6.49363	8.38763
circRNA1887	circRNA	chrContig998	67911	69154	+	3	11.759	7.11342	9.18217	11.619	8.61808	9.93111
circRNA1888	circRNA	chrContig195	132266	134097	-	2	15.4463	30.7394	20.3008	14.5059	24.0847	12.0494
circRNA1889	circRNA	chrContig193	21797	24645	+	2	20.7522	21.6949	16.3397	18.4899	24.7896	19.8616
circRNA189	circRNA	chrContig65	2793483	2798950	+	2	86.1562	81.2477	89.6391	67.2278	69.4827	85.6939
circRNA1890	circRNA	chrContig193	44591	49085	+	4	2.67337	5.01305	2.95621	3.00295	3.45943	2.14438
circRNA1891	circRNA	chrContig192	321405	328936	+	5	56.5609	60.2275	71.4199	66.6211	61.2479	73.777
circRNA1892	circRNA	chrContig192	849032	850968	-	3	42.955	44.4405	36.5124	42.0129	39.6375	40.6087
circRNA1893	circRNA	chrContig429	136107	140147	-	3	6.10437	6.28628	7.96737	4.00222	4.27414	4.07599
circRNA1894	circRNA	chrContig605	115137	121847	+	4	171.641	191.265	174.892	237.343	229.892	197.738
circRNA1895	circRNA	chrContig604	194326	197104	-	2	14.571	11.9692	10.6803	12.8514	11.3497	13.5802
circRNA1896	circRNA	chrContig266	838394	841029	+	4	7.88013	6.71403	10.7139	9.37329	6.66116	5.69396
circRNA1897	circRNA	chrContig266	844694	845056	+	1	7.38742	5.87886	7.75552	4.72399	6.07563	4.67468
circRNA1898	circRNA	chrContig196	118037	118285	-	1	5.81217	8.05616	6.81963	8.44186	6.38744	7.19884
circRNA1899	circRNA	chrContig1057	51076	51345	+	1	12.5332	11.6186	13.3784	12.634	11.6242	10.7108
circRNA19	circRNA	chrContig1855	64309	65762	+	1	3.058	3.90337	3.44215	3.29717	4.11145	3.00204
circRNA190	circRNA	chrContig66	250985	256797	-	3	132.814	99.0048	112.676	154.007	106.912	135.499
circRNA1900	circRNA	chrContig1058	62487	64745	+	3	15.6574	18.614	18.3077	17.4641	18.2169	18.5933
circRNA1901	circRNA	chrContig854	402045	403744	-	4	13.9509	18.6832	14.0262	17.8726	18.8264	15.1594
circRNA1902	circRNA	chrContig852	38573	42024	-	1	4.96311	5.16197	9.68942	4.55095	4.84083	8.14211
circRNA1903	circRNA	chrContig859	32986	36351	+	3	4731.78	6519.1	5077.53	7799.15	7539.58	7233.67
circRNA1904	circRNA	chrContig292	376320	399637	+	12	25.0161	28.3626	25.5011	24.256	25.347	22.0504
circRNA1905	circRNA	chrContig292	448638	462867	+	7	49.6895	55.8146	50.7347	58.6623	57.6175	53.6342
circRNA1906	circRNA	chrContig290	45109	48364	+	4	14.5156	14.012	14.2798	15.5367	13.0811	17.3646
circRNA1907	circRNA	chrContig290	495851	498859	+	3	17.7826	20.6007	22.7359	59.3249	47.624	32.9813
circRNA1908	circRNA	chrContig291	349039	351508	-	3	57.0028	62.6641	59.017	81.312	78.1069	72.9324
circRNA1909	circRNA	chrContig4570	210676	212156	+	2	15.601	20.7931	21.5345	24.154	21.83	16.33
circRNA191	circRNA	chrContig66	755867	768272	+	9	35.1349	36.4809	35.0299	30.4864	34.4009	30.9885
circRNA1910	circRNA	chrContig490	620413	620611	+	1	428.918	392.453	374.267	384.914	397.911	321.391
circRNA1911	circRNA	chrContig459	685652	686760	-	2	3.11251	5.06093	2.6494	4.37284	4.35861	2.07827
circRNA1912	circRNA	chrContig450	69155	80470	+	8	67.2886	66.5639	70.9401	81.8401	75.3608	97.1346
circRNA1913	circRNA	chrContig450	416140	430637	+	10	12.2035	9.95187	13.2664	12.4421	11.122	13.6074
circRNA1914	circRNA	chrContig453	182294	183827	+	2	46.1228	53.925	50.1299	63.371	57.3511	51.7272
circRNA1915	circRNA	chrContig453	214574	215067	+	2	3.68215	3.83977	2.474	5.42318	5.13647	4.71387
circRNA1916	circRNA	chrContig453	214574	216899	+	4	8.48681	8.01497	6.56139	9.66114	9.43959	6.53837
circRNA1917	circRNA	chrContig454	275219	280104	-	3	13.3548	11.719	10.8166	11.3522	11.2066	10.1571
circRNA1918	circRNA	chrContig14	62368	64276	-	3	43.4094	49.4022	42.9148	50.524	61.6571	38.2192
circRNA1919	circRNA	chrContig123	978185	984673	+	5	18.7055	21.8731	23.2359	24.0734	18.903	24.0195
circRNA192	circRNA	chrContig66	755867	761689	+	5	16.7938	19.2611	18.825	14.2239	19.511	18.117
circRNA1920	circRNA	chrContig123	1848601	1858717	+	7	5.0039	2.70419	4.55564	2.96991	2.25013	2.6106
circRNA1921	circRNA	chrContig123	1891348	1892551	+	2	423.764	463.359	439.647	327.031	351.823	382.716
circRNA1922	circRNA	chrContig123	2251272	2252561	+	2	21.6876	40.8007	31.9014	70.0545	59.4838	42.6454
circRNA1923	circRNA	chrContig123	2638722	2640709	+	3	14.7486	14.9756	18.7174	22.8463	19.7181	18.3444
circRNA1924	circRNA	chrContig135	703061	706080	+	2	45.7996	32.2368	34.1802	42.254	35.7793	43.2853
circRNA1925	circRNA	chrContig285	201932	206445	-	4	12.7132	13.6209	14.7802	14.0331	14.4503	12.5846
circRNA1926	circRNA	chrContig440	189062	194533	-	4	15.2916	16.6217	18.4896	22.7263	19.4215	23.2864
circRNA1927	circRNA	chrContig445	460256	463236	-	3	20.3128	28.1485	35.5815	28.9731	28.8815	36.1385
circRNA1928	circRNA	chrContig731	338759	339954	+	2	4.71411	2.91951	4.65788	4.32441	2.21043	4.20393
circRNA1929	circRNA	chrContig634	245223	256214	-	4	8.66624	8.07552	8.32649	7.48164	6.52971	8.52839
circRNA193	circRNA	chrContig66	818542	832570	+	5	183.275	210.278	202.277	191.157	178.385	205.104
circRNA1930	circRNA	chrContig634	446414	464745	-	12	16.1092	14.8768	14.9585	17.848	15.5927	17.0657
circRNA1931	circRNA	chrContig739	492043	504115	+	9	9.54249	10.9119	8.74746	9.94651	10.2289	8.90397
circRNA1932	circRNA	chrContig739	741778	774328	-	10	8.56823	12.2885	11.3958	9.5476	9.84137	10.2562
circRNA1933	circRNA	chrContig1855	124241	129352	+	4	9.60281	16.4121	11.0108	13.984	13.4929	12.7722
circRNA1934	circRNA	chrContig1855	232572	234661	-	2	0.949148	0.878501	1.83958	0.822314	15.2773	1.47582
circRNA1935	circRNA	chrContig384	296721	299385	-	2	15.7716	15.2556	15.1879	16.8768	14.4807	11.555
circRNA1936	circRNA	chrContig384	308132	322729	-	9	22.0842	20.2342	21.4967	22.523	19.4506	22.9779
circRNA1937	circRNA	chrContig385	554155	557893	+	5	199.348	197.367	156.795	177.058	170.219	154.221
circRNA1938	circRNA	chrContig385	557698	559074	+	2	317.692	270.608	244.318	291.488	291.555	209.431
circRNA1939	circRNA	chrContig385	723553	724531	+	2	17.9947	23.6781	16.5692	26.1044	26.7461	18.5293
circRNA194	circRNA	chrContig66	1093712	1095189	-	2	31.7156	32.2794	32.4197	48.9498	44.1946	39.3649
circRNA1940	circRNA	chrContig385	1243781	1257172	-	7	14.7126	14.2227	16.3375	22.5261	20.8295	20.1986
circRNA1941	circRNA	chrContig389	441785	447297	-	3	11.7839	6.82909	9.77518	10.6711	7.7777	7.84513
circRNA1942	circRNA	chrContig389	464053	467304	-	5	3.2652	5.4041	4.79079	2.86296	3.21426	3.71093
circRNA1943	circRNA	chrContig126	421086	421956	-	2	34.7425	30.1324	47.3082	42.188	42.5822	46.2707
circRNA1944	circRNA	chrContig494	274905	278047	+	3	41.6005	38.7505	50.571	44.0097	41.6007	43.361
circRNA1945	circRNA	chrContig799	62579	73058	+	7	10.8514	16.8085	10.8062	15.6385	18.2169	14.1651
circRNA1946	circRNA	chrContig720	179122	185843	-	7	23.4186	20.2801	20.4563	25.3402	23.8078	27.5164
circRNA1947	circRNA	chrContig1368	54502	79297	+	4	35.9465	37.1803	31.4723	47.3506	35.3277	44.3323
circRNA1948	circRNA	chrContig253	1185371	1216699	-	19	7.19824	7.26253	11.5676	5.66096	9.73972	4.32998
circRNA1949	circRNA	chrContig30	2633443	2639791	-	5	5.23195	6.06681	5.94892	6.26889	5.87301	4.69659
circRNA195	circRNA	chrContig66	1181973	1195621	+	5	15.898	18.6109	15.3235	15.6362	13.2564	16.0368
circRNA1950	circRNA	chrContig30	3050135	3053398	+	5	10.1997	10.4688	12.5628	14.8206	13.2039	17.1359
circRNA1951	circRNA	chrContig3160	14241	19804	-	4	397.748	225.763	230.828	283.442	241.974	186.206
circRNA1952	circRNA	chrContig3160	15835	19804	-	3	348.812	192.879	201.802	240.361	199.136	167.618
circRNA1953	circRNA	chrContig265	86560	86953	+	1	12.2619	16.8447	13.5761	15.0225	13.3481	14.3765
circRNA1954	circRNA	chrContig263	491861	514866	-	7	39.4643	45.2916	52.9329	28.2614	44.2592	24.6705
circRNA1955	circRNA	chrContig261	847477	849847	-	2	8.76351	11.2036	7.16299	9.92442	10.5408	7.59181
circRNA1956	circRNA	chrContig261	847477	852048	-	3	15.8866	16.7519	13.3017	18.3266	17.8511	10.3745
circRNA1957	circRNA	chrContig399	180626	181129	-	1	16.7222	16.3016	17.3781	14.4145	14.979	17.1664
circRNA1958	circRNA	chrContig399	214362	215659	-	2	2.75506	5.66311	6.97775	2.86428	4.59813	4.33142
circRNA1959	circRNA	chrContig4239	11632	15839	+	2	7.75518	7.44896	11.1716	7.39292	9.40279	8.90618
circRNA196	circRNA	chrContig66	1990026	1991459	+	2	8.53639	14.3085	17.0688	6.97249	12.6427	7.41818
circRNA1960	circRNA	chrContig469	42880	45023	-	2	12.344	12.3164	11.8739	12.3277	12.9055	10.5161
circRNA1961	circRNA	chrContig649	1456339	1459102	-	3	33.5646	26.2325	34.4716	38.7725	28.75	43.6437
circRNA1962	circRNA	chrContig649	1703610	1713832	-	5	10.9726	12.7831	11.2239	13.9314	11.8091	11.9412
circRNA1963	circRNA	chrContig643	256096	256831	+	1	9.7739	12.9317	10.944	10.7977	7.54898	9.54706
circRNA1964	circRNA	chrContig489	129908	134857	+	4	4.74116	3.99473	5.57665	4.48102	5.85001	6.04371
circRNA1965	circRNA	chrContig489	259198	260663	-	2	26.0454	23.728	41.5616	19.4703	19.4267	24.9029
circRNA1966	circRNA	chrContig489	781224	785477	-	4	13.088	16.2332	16.9597	17.1465	16.3941	17.2408
circRNA1967	circRNA	chrContig489	838325	846086	-	8	1.86607	1.51624	1.72261	0.864101	1.85936	1.44521
circRNA1968	circRNA	chrContig489	986936	992715	+	7	5.48497	5.09875	4.10876	3.66301	4.97186	4.81211
circRNA1969	circRNA	chrContig489	1185395	1212283	-	7	2.9469	5.53586	4.48044	3.95252	3.77153	2.68265
circRNA197	circRNA	chrContig66	1994990	2000274	+	3	5.12732	6.03533	7.70878	4.47567	6.84745	3.9089
circRNA1970	circRNA	chrContig489	1212133	1222556	-	2	5.0358	8.69333	7.57008	5.92127	5.6648	4.31492
circRNA1971	circRNA	chrContig487	145186	148100	+	2	4.43681	4.51057	5.32503	4.97507	4.72018	7.46501
circRNA1972	circRNA	chrContig480	14856	18656	-	6	10.8418	15.1545	10.1618	13.097	15.502	8.58184
circRNA1973	circRNA	chrContig480	32572	37573	-	5	5.53593	6.67511	5.55604	5.27376	5.29991	4.45177
circRNA1974	circRNA	chrContig480	34063	37573	-	4	3.634	4.02126	4.114	3.55313	3.97197	2.89403
circRNA1975	circRNA	chrContig480	101507	116808	-	16	21.1613	26.4754	27.768	30.0494	26.3812	27.9081
circRNA1976	circRNA	chrContig480	1082785	1092442	-	9	5.2286	4.66659	4.55594	5.09505	4.58678	5.45617
circRNA1977	circRNA	chrContig250	280284	280518	-	1	65.9314	66.291	70.2625	72.3511	81.757	52.8854
circRNA1978	circRNA	chrContig250	778268	781387	+	2	31.2191	25.454	24.6314	32.1013	26.8911	30.5951
circRNA1979	circRNA	chrContig20812	39963	41502	-	2	3.28481	4.32295	2.73005	4.26879	3.95487	1.53699
circRNA198	circRNA	chrContig66	2034646	2108537	+	44	6.04881	9.07337	10.8776	5.66255	8.9176	5.15775
circRNA1980	circRNA	chrContig259	211028	218169	+	4	2.84396	2.75763	2.62476	3.12729	2.67803	3.01823
circRNA1981	circRNA	chrContig202	1088511	1209611	-	8	43.944	65.4595	58.9758	82.28	74.8958	60.4986
circRNA1982	circRNA	chrContig348	2253077	2256698	+	4	14.1397	18.2182	19.8949	15.7412	16.8125	15.9608
circRNA1983	circRNA	chrContig92	493338	497745	-	6	96.8334	72.0377	70.2628	47.7028	51.3451	52.5869
circRNA1984	circRNA	chrContig255	170664	172905	-	3	2185.36	3975.13	1444.66	2520.4	2847.62	2435.01
circRNA1985	circRNA	chrContig98	1822920	1824266	+	3	6.36533	6.85556	7.51293	8.79685	9.50749	7.76754
circRNA1986	circRNA	chrContig108	1153898	1156877	+	2	76.3011	98.7625	94.1522	121.986	121.716	106.694
circRNA1987	circRNA	chrContig109	1403800	1412745	-	5	36.148	32.662	32.7543	42.0744	36.2392	37.5156
circRNA1988	circRNA	chrContig109	1461145	1468117	+	7	13.1728	15.0464	14.0991	17.1767	18.2794	13.7412
circRNA1989	circRNA	chrContig109	1471657	1478589	+	6	12.2464	17.9801	13.8306	18.738	18.3036	14.7735
circRNA199	circRNA	chrContig66	2090360	2104586	+	11	3.38005	5.46713	6.46577	3.20028	5.66988	3.00615
circRNA1990	circRNA	chrContig101	363302	364173	-	2	11.0965	10.4311	8.55506	10.2897	9.9337	9.73529
circRNA1991	circRNA	chrContig101	373469	374104	-	2	19.4528	20.6946	16.793	32.0624	23.8402	21.3122
circRNA1992	circRNA	chrContig101	486749	493928	+	5	12.4013	13.1735	13.9216	16.7368	14.3346	14.478
circRNA1993	circRNA	chrContig101	532748	532927	-	1	36.4173	45.5259	37.9836	50.0921	44.651	47.4019
circRNA1994	circRNA	chrContig101	984299	1002902	-	8	6.20749	6.36651	6.83518	8.24112	8.78294	6.91112
circRNA1995	circRNA	chrContig101	1676343	1678808	-	3	9.56429	14.357	12.8065	12.9072	12.445	11.7072
circRNA1996	circRNA	chrContig101	1682552	1684924	-	2	13.6653	15.6826	15.5883	15.9803	17.1294	19.1201
circRNA1997	circRNA	chrContig79	456647	461310	-	4	18.1059	20.494	19.4595	13.6308	17.5172	13.7875
circRNA1998	circRNA	chrContig79	926973	929921	-	4	25.8618	16.4579	16.5205	20.5714	17.929	20.7859
circRNA1999	circRNA	chrContig78	964342	968212	+	4	60.5679	92.3797	72.9079	42.404	66.9683	45.5717
circRNA2	circRNA	chrContig283	1032299	1033088	+	2	27.7655	57.3979	30.0735	42.6626	49.2376	39.0094
circRNA20	circRNA	chrContig1855	64309	104630	+	3	4.44357	5.80926	5.36307	5.18217	5.808	5.00369
circRNA200	circRNA	chrContig66	2863810	2867282	+	2	123.232	134.038	127.128	102.69	100.319	107.346
circRNA2000	circRNA	chrContig78	1042164	1044792	+	5	6.03181	3.29712	4.51101	3.85671	2.6131	4.59879
circRNA2001	circRNA	chrContig78	4159311	4160479	+	2	6.8385	8.66568	5.93559	7.62744	8.12841	7.16551
circRNA2002	circRNA	chrContig77	82937	92619	-	6	3.54714	4.51911	5.38867	4.48316	4.53233	3.44443
circRNA2003	circRNA	chrContig691	29097	36067	+	4	76.9826	59.3087	65.8281	74.1532	74.2746	59.8265
circRNA2004	circRNA	chrContig640	301780	310579	-	8	7.57156	11.0582	10.8778	8.25858	11.3878	7.17735
circRNA2005	circRNA	chrContig9	241976	245944	+	4	9.10208	13.9584	7.96301	6.64879	14.4043	5.36125
circRNA2006	circRNA	chrContig6	55060	72162	+	10	11.493	11.4278	10.9878	11.7721	10.9563	11.8832
circRNA2007	circRNA	chrContig1	3063217	3065184	-	2	5.93939	7.19613	5.57138	6.63225	6.75368	6.60805
circRNA2008	circRNA	chrContig1	3189287	3197534	-	5	19.864	32.4565	20.0627	24.1267	28.4668	19.6872
circRNA2009	circRNA	chrContig86	849978	855637	-	5	10.0935	11.4148	11.2057	11.8882	11.3432	8.61389
circRNA201	circRNA	chrContig569	64834	65004	-	1	17.0511	31.0744	20.2527	15.4196	22.7358	17.3311
circRNA2010	circRNA	chrContig86	1459570	1465438	-	5	65.9587	78.4695	86.3606	105.257	101.708	123.799
circRNA2011	circRNA	chrContig86	1461536	1465438	-	4	74.7159	82.5079	90.4064	117.102	111.182	135.408
circRNA2012	circRNA	chrContig84	274984	283448	-	6	57.4136	46.5974	45.4897	53.8601	37.1222	52.4832
circRNA2013	circRNA	chrContig84	483645	483836	+	1	10.6414	17.0055	16.5247	14.0212	17.8928	14.5641
circRNA2014	circRNA	chrContig84	1431023	1440079	-	7	64.2656	55.3098	64.025	70.3184	60.781	74.0354
circRNA2015	circRNA	chrContig84	2106982	2109002	-	3	14.7797	13.6879	11.8863	14.6517	14.1375	15.6987
circRNA2016	circRNA	chrContig248	757111	765038	-	7	331.373	504.021	377.969	548.878	668.121	491.809
circRNA2017	circRNA	chrContig112	1044631	1048470	-	3	57.7011	79.0861	57.4582	73.5589	71.7627	62.1989
circRNA2018	circRNA	chrContig112	1056527	1056685	-	1	157.68	245.757	112.578	187.403	204.461	127.668
circRNA2019	circRNA	chrContig112	2025285	2035381	+	7	46.9611	41.9344	41.9017	43.5992	38.5223	32.2938
circRNA202	circRNA	chrContig569	163470	166415	-	3	10.52	11.9684	10.4495	13.8817	12.0142	9.54188
circRNA2020	circRNA	chrContig64	3512363	3514739	+	4	18.22	20.5134	18.7156	25.1067	20.9715	15.2573
circRNA2021	circRNA	chrContig65	1059611	1065137	-	4	166.263	236.351	191.858	171.394	169.506	204.295
circRNA2022	circRNA	chrContig65	1083889	1087233	-	3	47.3734	81.4231	56.3832	49.334	52.0143	56.0298
circRNA2023	circRNA	chrContig65	1120399	1131205	-	11	96.2583	137.86	129.355	104.386	104.109	141.033
circRNA2024	circRNA	chrContig66	1394793	1397004	-	2	5.52474	4.53244	5.14093	5.11283	14.0124	5.35814
circRNA2025	circRNA	chrContig66	1990026	2000274	+	5	7.01187	9.58997	11.5491	6.25336	9.44169	5.54389
circRNA2026	circRNA	chrContig66	2584437	2593536	+	8	26.9088	26.6201	27.2028	32.424	28.3482	27.9247
circRNA2027	circRNA	chrContig752	9289	10458	-	2	108.159	91.7165	81.3149	124.613	98.166	96.5801
circRNA2028	circRNA	chrContig256	197888	201007	-	3	24.609	14.4057	24.2016	18.7598	15.4638	20.8953
circRNA2029	circRNA	chrContig256	514357	515905	-	3	41.134	41.4843	40.3782	103.122	101.831	73.9511
circRNA203	circRNA	chrContig569	213433	217906	+	2	627.44	1249.45	1014.44	630.428	1182.22	750.709
circRNA2030	circRNA	chrContig256	515689	517904	-	3	38.0485	32.3588	43.8658	95.9069	92.8749	69.6077
circRNA2031	circRNA	chrContig254	376801	379188	+	2	0.955815	0.255572	2.27446	0.662472	1.26984	1.14492
circRNA2032	circRNA	chrContig1144	180392	180836	+	1	9.19864	10.3456	11.657	9.38514	10.4125	9.8465
circRNA2033	circRNA	chrContig831	121665	124599	-	3	4.22814	2.80262	3.39439	3.73442	3.18625	2.1546
circRNA2034	circRNA	chrContig831	123182	124599	-	2	2.00667	1.82917	1.8513	2.6868	2.66593	0.956005
circRNA2035	circRNA	chrContig235	376995	381559	+	3	81.5097	47.0083	91.9876	62.4083	76.0263	70.0848
circRNA2036	circRNA	chrContig692	468787	470154	+	2	0.570075	0.95269	0.897721	0.987793	0.378684	0.960273
circRNA2037	circRNA	chrContig161	120420	126203	+	6	119.633	133.988	114.972	150.816	161.615	141.398
circRNA2038	circRNA	chrContig161	359109	377735	+	4	44.0697	48.7409	41.8169	47.3839	51.802	46.3637
circRNA2039	circRNA	chrContig161	368996	372591	+	2	26.8018	35.4722	33.9898	28.9048	35.5514	29.7635
circRNA204	circRNA	chrContig569	217792	218702	+	2	215.897	654.194	298.905	251.045	520.003	249.537
circRNA2040	circRNA	chrContig162	181118	185789	-	4	4.34946	2.58285	4.47752	2.34144	2.84714	2.22878
circRNA2041	circRNA	chrContig166	1299517	1327811	-	5	37.1086	47.1264	49.4793	43.2135	35.1531	34.1494
circRNA2042	circRNA	chrContig698	5057	40804	+	5	16.0187	23.2068	21.973	19.0673	19.1772	20.268
circRNA2043	circRNA	chrContig58	626624	636497	+	4	1.22571	1.28488	2.3981	1.35154	1.33233	1.15747
circRNA2044	circRNA	chrContig58	2574172	2575971	+	2	51.6914	72.4673	67.6886	91.6448	87.3369	75.1403
circRNA2045	circRNA	chrContig55	357638	357883	+	1	8.99761	11.4509	16.1671	9.89399	12.0686	15.3505
circRNA2046	circRNA	chrContig54	721921	738837	+	6	1.27902	0.41039	2.2021	0.531889	0.662697	0.861784
circRNA2047	circRNA	chrContig50	678018	679810	-	2	36.0278	39.333	32.5657	45.1932	47.5871	36.5531
circRNA2048	circRNA	chrContig52	262603	265766	-	2	0.622305	0.873578	0.130662	0.646976	0.496054	0.419301
circRNA2049	circRNA	chrContig586	175258	175785	-	1	5.56255	7.11342	2.96218	3.42235	5.78353	1.81062
circRNA205	circRNA	chrContig67	92669	93409	+	2	27.8496	30.6221	25.9149	39.8251	35.6329	40.6924
circRNA2050	circRNA	chrContig767	90509	93321	+	3	4.08822	2.25057	9.59372	3.68082	3.07511	6.48139
circRNA2051	circRNA	chrContig762	112515	113451	-	2	9.43672	9.50246	11.5511	8.55839	8.24245	13.2578
circRNA2052	circRNA	chrContig760	62103	64688	+	3	1.73295	1.19462	1.13706	1.36062	1.10618	0.851404
circRNA2053	circRNA	chrContig760	391965	392505	-	2	251.956	126.062	292.218	118.997	200.221	129.439
circRNA2054	circRNA	chrContig565	142344	146742	-	3	5.66109	7.09546	7.35999	7.77596	8.05173	6.09574
circRNA2055	circRNA	chrContig567	16741	16986	-	1	31.3186	32.3574	36.058	42.9489	37.6713	43.1368
circRNA2056	circRNA	chrContig100	774946	780786	-	6	15.5671	16.372	15.3242	18.1532	18.038	16.2985
circRNA2057	circRNA	chrContig100	1324169	1327404	-	3	2.87858	4.14244	3.21788	3.87942	3.47905	2.90334
circRNA2058	circRNA	chrContig100	1455699	1467248	-	11	2.40907	2.92153	2.67151	3.25764	2.67613	3.16231
circRNA2059	circRNA	chrContig100	3321253	3321964	+	1	1.67393	2.63756	3.51467	2.43434	2.50187	2.2826
circRNA206	circRNA	chrContig67	145185	145623	+	1	1.79377	3.0625	2.90106	1.51207	2.94666	3.45708
circRNA2060	circRNA	chrContig100	3423371	3426821	+	3	124.002	177.792	153.098	169.225	186.347	157.922
circRNA2061	circRNA	chrContig100	3667235	3712483	-	38	26.4979	29.2014	24.6841	30.2856	27.1912	27.5101
circRNA2062	circRNA	chrContig1195	73899	74613	+	1	23.1581	17.6691	25.7721	21.6624	16.3719	25.0093
circRNA2063	circRNA	chrContig356	197678	258057	+	8	17.8083	19.1897	17.5646	17.3045	14.3794	16.1855
circRNA2064	circRNA	chrContig356	389921	395133	+	3	18.2443	23.0021	23.1829	18.5186	20.9398	18.0306
circRNA2065	circRNA	chrContig355	119722	134177	-	8	228.378	290.664	255.257	225.676	235.48	272.578
circRNA2066	circRNA	chrContig353	284420	289887	-	4	55.2512	77.203	44.2992	77.9296	82.3549	59.2115
circRNA2067	circRNA	chrContig350	386595	401493	+	8	10.8035	10.9048	9.98075	7.92463	7.75052	7.11747
circRNA2068	circRNA	chrContig350	1349202	1360101	+	2	8.56892	7.926	6.82014	6.7678	9.79567	6.75828
circRNA2069	circRNA	chrContig229	881588	896567	-	13	7.90359	5.09057	8.6433	6.95074	5.28503	6.21069
circRNA207	circRNA	chrContig67	315347	316240	-	2	11.382	22.2001	16.6142	18.2362	17.8661	18.5598
circRNA2070	circRNA	chrContig229	903861	910970	-	2	6.62728	4.54302	4.02638	6.66276	4.57391	5.02104
circRNA2071	circRNA	chrContig223	828155	838560	-	3	46.4649	74.3309	55.4469	54.9165	68.9515	46.9138
circRNA2072	circRNA	chrContig227	1192390	1195448	+	3	12.2515	13.3794	16.4628	12.1158	12.1214	14.6726
circRNA2073	circRNA	chrContig224	1297075	1298829	+	3	1.02158	0.85361	2.14495	0.663797	1.52685	0.669204
circRNA2074	circRNA	chrContig224	1975650	1977568	+	3	21.631	22.7295	26.2271	33.8485	34.5199	28.6411
circRNA2075	circRNA	chrContig172	1395640	1402121	-	8	13.1694	15.5612	14.4676	27.9385	25.0958	19.9869
circRNA2076	circRNA	chrContig175	612847	616322	+	4	10.4025	7.22399	6.17431	11.7193	13.2951	7.84288
circRNA2077	circRNA	chrContig175	1056325	1061428	+	5	15.2749	15.4977	21.6953	13.9468	14.5065	13.6968
circRNA2078	circRNA	chrContig175	2057103	2061250	-	2	1.051	0.92211	0.551686	0.11382	0.392709	1.03272
circRNA2079	circRNA	chrContig175	2416584	2417004	+	1	9.50396	13.2806	9.13954	13.6649	11.5854	11.5811
circRNA208	circRNA	chrContig67	513597	518305	-	2	11.5178	16.319	18.5318	15.0403	16.5492	16.4958
circRNA2080	circRNA	chrContig3306	11593	12853	-	2	15.6665	15.2642	14.43	17.9266	18.5555	15.2695
circRNA2081	circRNA	chrContig46	2632023	2640889	+	4	66.9013	55.129	96.0257	77.4954	66.7813	82.198
circRNA2082	circRNA	chrContig45	2248081	2251836	+	4	378.022	572.475	364.959	699.557	760.077	589.453
circRNA2083	circRNA	chrContig45	2833318	2840247	-	4	99.8894	68.4602	98.4295	104.535	76.281	90.5733
circRNA2084	circRNA	chrContig45	3439470	3454634	-	11	29.4884	28.4689	28.5713	35.2245	36.5573	34.5509
circRNA2085	circRNA	chrContig48	209929	212105	+	3	1.26683	1.27025	5.58582	2.56095	1.89342	3.22462
circRNA2086	circRNA	chrContig48	1973290	1973469	+	1	146.851	254.384	78.8221	234.685	293.574	116.017
circRNA2087	circRNA	chrContig48	1981367	1981552	+	1	79.9822	161.085	31.4728	148.832	240.072	47.5433
circRNA2088	circRNA	chrContig48	2337040	2341673	+	3	45.2526	62.1696	51.7913	58.1712	71.5351	52.6222
circRNA2089	circRNA	chrContig2	992349	995340	+	5	5.23214	8.75288	7.72431	7.87132	7.98291	6.85484
circRNA209	circRNA	chrContig251	511349	513652	+	2	95.2776	96.7311	60.9063	78.9915	61.944	38.8417
circRNA2090	circRNA	chrContig684	12470	38484	+	10	6.87252	9.98832	9.60966	10.3636	10.3917	8.67032
circRNA2091	circRNA	chrContig1423	3798	4010	-	1	51.1587	58.7108	70.4915	56.0955	56.5501	65.3607
circRNA2092	circRNA	chrContig272	272843	274059	-	3	8.08509	8.28574	11.1716	12.7217	9.3592	14.3534
circRNA2093	circRNA	chrContig960	30232	31135	-	2	47.9512	68.3799	47.1389	49.3669	70.0411	54.9412
circRNA2094	circRNA	chrContig967	57723	60691	-	4	11.1089	6.94799	9.93034	10.2914	7.01397	8.64604
circRNA2095	circRNA	chrContig200	84781	90575	+	2	12.1807	8.72401	8.43142	11.8287	12.0036	10.973
circRNA2096	circRNA	chrContig216	98533	106828	-	5	27.1212	25.7934	25.3192	28.3676	29.659	25.5252
circRNA2097	circRNA	chrContig216	252064	299107	+	11	27.8657	31.3427	29.7779	31.4938	24.2383	26.225
circRNA2098	circRNA	chrContig215	288658	289707	+	2	3.20987	6.92684	0.87908	2.90184	4.72796	1.4105
circRNA2099	circRNA	chrContig36	479587	480369	+	2	7.16895	9.65928	15.2091	9.18705	13.0958	10.7341
circRNA21	circRNA	chrContig1855	95706	104630	+	2	3.85059	5.55394	5.34719	5.09917	5.7225	5.18219
circRNA210	circRNA	chrContig757	69753	79640	+	5	10.192	12.8537	6.66876	9.41498	11.9249	4.84651
circRNA2100	circRNA	chrContig36	1661650	1662994	+	2	45.0767	51.1384	61.4248	44.6925	52.785	63.3586
circRNA2101	circRNA	chrContig31	764883	765953	+	2	296.357	306.158	346.485	313.945	321.483	371.533
circRNA2102	circRNA	chrContig31	1112749	1114553	+	2	4.11925	4.24511	5.88613	3.76707	5.13055	4.11185
circRNA2103	circRNA	chrContig31	1310543	1312485	-	2	188.979	198.242	161.87	188.246	216.124	152.893
circRNA2104	circRNA	chrContig31	2198959	2201870	+	3	21.3674	19.166	26.1374	26.5797	23.2069	26.0647
circRNA2105	circRNA	chrContig31	2607854	2609747	-	3	16.2434	22.4686	22.8569	20.2615	19.695	12.8566
circRNA2106	circRNA	chrContig31	2811707	2813742	+	2	7.20176	5.71229	6.43215	4.19064	4.60541	6.03539
circRNA2107	circRNA	chrContig31	3033076	3034264	-	2	213.186	217.149	194.612	248.611	247.149	215.302
circRNA2108	circRNA	chrContig39	1039619	1049542	+	2	32.2057	33.4124	31.8736	44.641	44.6043	35.3486
circRNA2109	circRNA	chrContig39	1096220	1113717	+	12	17.2106	15.8542	16.4093	21.9455	17.854	22.0123
circRNA211	circRNA	chrContig256	39424	40119	-	1	75.2354	96.2108	76.6223	51.8863	62.1201	57.7461
circRNA2110	circRNA	chrContig39	1169907	1176065	+	5	240.284	256.18	150.959	184.432	216.895	157.016
circRNA2111	circRNA	chrContig39	1834652	1853649	+	4	1.53932	2.95274	3.53505	4.87063	6.93539	3.15662
circRNA2112	circRNA	chrContig39	1997431	1998532	-	2	7088.36	10447.6	4948.27	8140.23	12378.1	4341.04
circRNA2113	circRNA	chrContig39	2103931	2107326	+	2	261.452	293.654	351.257	284.309	241.745	305.416
circRNA2114	circRNA	chrContig543	77828	80322	-	2	13.6878	24.1019	8.58683	14.4618	20.1585	5.43611
circRNA2115	circRNA	chrContig541	34960	60887	+	10	6.90129	9.9422	8.50897	8.63622	6.69793	10.2293
circRNA2116	circRNA	chrContig143	970119	973736	+	6	10.0168	10.3897	10.9661	12.9346	11.8804	13.557
circRNA2117	circRNA	chrContig143	993634	998789	+	5	13.6329	13.47	15.8921	18.456	15.6186	14.9974
circRNA2118	circRNA	chrContig141	780985	796734	+	6	23.2067	27.7001	23.6529	22.6579	23.2131	18.5215
circRNA2119	circRNA	chrContig656	47254	51058	+	4	3.86344	4.00979	4.76751	4.96204	4.93013	3.80575
circRNA212	circRNA	chrContig256	140351	163332	-	4	37.3345	52.2375	34.6273	43.9343	44.0259	45.3352
circRNA2120	circRNA	chrContig1245	42415	44070	+	3	6.46015	6.9942	6.53239	6.66132	6.47641	5.51884
circRNA2121	circRNA	chrContig1245	73692	76497	+	2	14.572	13.6714	14.2245	14.9873	18.8819	12.2013
circRNA2122	circRNA	chrContig973	274099	274752	+	1	4.32273	4.24195	1.63987	4.34186	4.92868	2.26576
circRNA2123	circRNA	chrContig974	67536	68770	+	2	12.9924	20.2857	17.9915	17.1524	18.6172	17.5082
circRNA2124	circRNA	chrContig974	341762	348723	+	6	29.7356	31.0115	31.3677	27.0979	33.8113	29.4961
circRNA2125	circRNA	chrContig25	1150520	1175516	+	23	3.49375	1.41555	2.98076	2.2067	0.940729	1.68527
circRNA2126	circRNA	chrContig25	2780746	2790714	-	9	8.61367	6.68774	7.37152	7.98531	8.28214	8.54383
circRNA2127	circRNA	chrContig25	3567801	3570933	+	2	60.2289	67.263	72.4848	60.1665	68.2673	72.5803
circRNA2128	circRNA	chrContig20	1125203	1125998	-	2	18.4763	17.0019	27.7449	22.5989	18.8759	22.8496
circRNA2129	circRNA	chrContig20	1831555	1835273	+	2	9.64617	15.2759	13.5292	13.9286	15.5996	9.75779
circRNA213	circRNA	chrContig256	266763	268507	-	2	34.6831	34.8206	29.3466	39.8622	31.7004	35.4076
circRNA2130	circRNA	chrContig20	1889446	1892748	+	5	2.35429	1.02295	1.28523	1.14223	0.562999	0.846022
circRNA2131	circRNA	chrContig20	1900929	1910047	+	9	2.08072	1.12066	1.5478	0.782877	0.426495	0.72101
circRNA2132	circRNA	chrContig20	2304598	2305381	-	1	3.52904	5.10823	4.50285	4.7273	4.99502	4.26788
circRNA2133	circRNA	chrContig20	2498812	2499541	-	2	20.8838	22.1405	20.6675	26.3329	21.383	24.3483
circRNA2134	circRNA	chrContig20	3847911	3851378	-	3	7.14423	4.84247	10.3325	8.31045	6.86964	8.63995
circRNA2135	circRNA	chrContig20	4202566	4203825	-	2	12.3424	1.7453	156.669	1.6451	337.535	6.21937
circRNA2136	circRNA	chrContig21	1979351	1987877	+	4	122.454	88.6707	107.64	118.336	114.133	83.8429
circRNA2137	circRNA	chrContig21	1979351	1991610	+	6	138.838	109.534	126.132	130.135	131.269	96.5632
circRNA2138	circRNA	chrContig21	3739448	3741354	+	3	13.6269	14.9826	12.6193	12.7151	14.0492	11.8007
circRNA2139	circRNA	chrContig21	3773014	3775601	-	3	12.5332	11.0653	12.7577	10.6194	13.2736	6.10781
circRNA214	circRNA	chrContig256	547792	548720	+	3	10.0957	14.774	10.8852	10.165	10.2255	10.5201
circRNA2140	circRNA	chrContig375	191166	193419	-	3	30.9674	28.9576	24.7176	35.6216	39.639	26.3097
circRNA2141	circRNA	chrContig377	525548	529069	-	2	0.0989898	1.09183	1.76668	0.686095	2.66312	1.44512
circRNA2142	circRNA	chrContig377	1425126	1428033	-	5	346.572	414.618	356.518	344.871	412.787	334.316
circRNA2143	circRNA	chrContig377	1496583	1501455	+	4	5.54262	6.136	5.42329	6.73376	5.74674	4.68167
circRNA2144	circRNA	chrContig794	459247	461416	-	4	5.06325	4.5176	4.18936	4.49818	5.38708	4.0476
circRNA2145	circRNA	chrContig555	665607	667707	+	2	10.0852	9.8646	16.9008	11.2846	8.27563	12.3248
circRNA2146	circRNA	chrContig554	179785	183226	+	4	89.2222	75.2386	70.3899	67.0187	73.7188	57.3366
circRNA2147	circRNA	chrContig554	381819	411151	-	14	22.3693	28.7553	25.4984	31.2564	28.4206	28.4329
circRNA2148	circRNA	chrContig1401	8584	19400	+	2	40.7982	44.1574	47.1605	65.3333	48.5764	56.4637
circRNA2149	circRNA	chrContig69	107036	114160	-	6	65.7856	83.4849	57.6955	67.7459	72.3017	56.4579
circRNA215	circRNA	chrContig94	138672	140522	-	2	8.33242	8.53107	20.9732	12.0896	9.80291	18.9397
circRNA2150	circRNA	chrContig168	1887349	1891458	+	3	0.764979	1.93587	1.31937	0.899454	0.952786	0.859055
circRNA2151	circRNA	chrContig1250	73631	83316	-	4	31.5579	27.6109	47.146	40.9911	27.9562	48.7701
circRNA2152	circRNA	chrContig414	115745	117685	+	2	14.3607	13.5707	15.3655	13.4263	12.0444	13.8064
circRNA2153	circRNA	chrContig412	133793	148817	-	4	36.1537	38.4927	36.1642	51.5247	50.595	40.7874
circRNA2154	circRNA	chrContig13	2056810	2064865	+	3	10.9697	13.6722	16.5302	11.282	14.1255	16.3655
circRNA2155	circRNA	chrContig13	3195701	3202940	-	2	1.94089	3.42249	4.98859	2.26136	4.20125	1.72863
circRNA2156	circRNA	chrContig13	5629291	5630232	+	2	21.4949	31.904	32.3643	35.5299	29.4258	29.5377
circRNA2157	circRNA	chrContig13	6739745	6740841	-	2	4.87197	8.09901	6.7299	9.33048	9.45341	11.6621
circRNA2158	circRNA	chrContig13	8047809	8051310	+	5	6.81546	5.40496	9.75689	7.89979	5.43276	8.27981
circRNA2159	circRNA	chrContig13	8172873	8182189	+	3	10.2927	16.6382	16.991	14.4594	11.6284	11.8015
circRNA216	circRNA	chrContig254	120333	122325	-	3	46.8222	58.9111	68.4774	72.6472	65.2118	76.8844
circRNA2160	circRNA	chrContig15	601157	607970	+	3	18.5338	19.0284	21.8778	14.6742	11.9285	13.3442
circRNA2161	circRNA	chrContig15	832369	834473	-	3	23.6182	25.8911	25.2576	23.5671	25.6583	26.8196
circRNA2162	circRNA	chrContig17	91365	122712	+	3	56.7864	66.4135	22.3941	42.4588	49.8991	15.0462
circRNA2163	circRNA	chrContig17	1859277	1860379	+	2	0.716593	1.72447	0.601839	0.620835	1.14243	0.482831
circRNA2164	circRNA	chrContig17	2799564	2804704	-	4	17.2945	21.1633	16.2294	22.3834	20.3271	17.5981
circRNA2165	circRNA	chrContig167	147137	158165	+	9	28.5157	34.0042	27.9363	42.051	40.7148	30.9261
circRNA2166	circRNA	chrContig167	147137	166827	+	15	35.5256	40.3679	32.5337	50.8231	46.5639	36.3356
circRNA2167	circRNA	chrContig167	147137	173213	+	22	43.0151	51.9832	41.2877	63.5216	58.51	46.4476
circRNA2168	circRNA	chrContig167	156390	169780	+	12	50.101	54.9292	45.1313	70.7987	63.1429	50.8089
circRNA2169	circRNA	chrContig167	168682	171555	+	4	66.0814	85.1819	65.342	101.465	94.1137	75.1184
circRNA217	circRNA	chrContig254	221411	257244	+	8	17.0693	14.8153	15.0963	12.8999	12.3969	10.948
circRNA2170	circRNA	chrContig307	1756303	1761522	+	4	54.3552	60.5926	48.3566	60.2015	72.179	51.8366
circRNA2171	circRNA	chrContig522	156798	161214	-	2	98.582	92.9297	92.4118	77.9593	88.3878	79.0616
circRNA2172	circRNA	chrContig170	672651	674036	+	2	0.961935	1.56736	0.631166	1.04174	2.03676	0.540116
circRNA2173	circRNA	chrContig170	759526	761827	-	2	237.883	295.635	160.692	124.579	223.237	173.563
circRNA2174	circRNA	chrContig638	123454	164871	+	5	21.155	23.8806	16.0563	26.0436	21.5107	17.3402
circRNA2175	circRNA	chrContig630	667624	668450	+	2	40.8868	77.5575	46.4044	35.3667	51.2801	41.6024
circRNA2176	circRNA	chrContig174	53434	68635	-	10	1.78169	1.54923	1.71459	0.816019	0.99351	1.2505
circRNA2177	circRNA	chrContig1082	194759	199889	+	5	21.5777	31.9857	32.8183	25.6781	34.7235	27.8191
circRNA2178	circRNA	chrContig42	2515748	2516088	-	1	32.2051	28.2868	24.8987	29.74	38.3081	24.3908
circRNA2179	circRNA	chrContig47	739234	747261	-	6	53.1507	68.13	59.2978	63.0917	63.8634	49.2382
circRNA218	circRNA	chrContig254	229983	257244	+	5	11.778	11.3195	9.39057	9.15675	8.6443	6.97246
circRNA2180	circRNA	chrContig47	739234	752610	-	7	52.9057	66.9128	58.1706	62.4238	62.8079	48.2676
circRNA2181	circRNA	chrContig47	1361534	1366889	-	4	59.5941	62.0297	78.54	109.773	85.9853	100.937
circRNA2182	circRNA	chrContig1391	11096	15089	+	3	12.7989	16.026	16.124	13.8555	15.5221	16.7547
circRNA2183	circRNA	chrContig49	652351	660786	-	3	6.71337	8.80823	7.3228	7.83752	8.70549	5.40025
circRNA2184	circRNA	chrContig49	718118	727862	-	7	473.519	153.339	189.557	397.437	165.264	134.767
circRNA2185	circRNA	chrContig1061	113112	118939	-	5	236.502	252.761	154.828	220.818	227.28	182.591
circRNA2186	circRNA	chrContig8	2063881	2065436	+	2	5.04239	1.70722	4.6749	1.3049	1.044	2.05909
circRNA2187	circRNA	chrContig8	2597457	2598404	+	2	1.79395	2.61643	2.39698	1.55423	2.275	0.732571
circRNA2188	circRNA	chrContig8	4221593	4221901	-	1	90.9858	139.138	131.608	152.881	146.866	160.139
circRNA2189	circRNA	chrContig8	6736498	6748086	+	3	2.59994	5.29145	5.3981	4.04448	3.88108	2.5615
circRNA219	circRNA	chrContig254	250257	257244	+	3	6.08277	6.69579	4.09386	3.9574	4.35071	3.87248
circRNA2190	circRNA	chrContig70	2576670	2578124	+	2	4.47455	7.01755	4.33616	6.26224	8.23101	4.50946
circRNA2191	circRNA	chrContig409	874609	876138	+	2	3.8696	4.12255	6.34752	2.30485	4.69912	2.30854
circRNA2192	circRNA	chrContig0	618513	620950	-	3	31.102	24.3395	39.0637	38.8314	24.53	57.0398
circRNA2193	circRNA	chrContig0	862135	874852	-	6	10.4252	9.93818	7.87483	12.1298	11.2952	9.96834
circRNA2194	circRNA	chrContig0	865998	874852	-	3	9.77675	9.96015	7.28193	11.7617	9.9926	9.10591
circRNA2195	circRNA	chrContig0	866513	874852	-	2	8.67729	9.37678	7.497	10.5486	8.61688	8.5922
circRNA2196	circRNA	chrContig0	1213316	1215253	+	2	13.2376	10.5271	16.6583	12.9517	12.8489	13.0073
circRNA2197	circRNA	chrContig0	2196229	2199775	+	3	10.6567	11.1768	12.3986	11.3021	13.4154	10.2364
circRNA2198	circRNA	chrContig0	2931322	2934409	+	4	3.40525	3.52114	3.3068	4.19176	3.35059	2.54935
circRNA2199	circRNA	chrContig0	4554085	4557598	-	3	12.7097	13.6658	15.4725	12.4172	11.6187	13.2372
circRNA22	circRNA	chrContig278	497086	497734	-	1	3.21374	5.65566	6.50904	3.97755	6.46972	2.20957
circRNA220	circRNA	chrContig579	258584	265028	+	2	4.95627	7.30831	7.03966	4.88334	6.19727	4.03792
circRNA2200	circRNA	chrContig0	6904759	6907584	-	3	9.38389	12.9184	11.7788	9.15773	11.3833	9.75189
circRNA2201	circRNA	chrContig0	6906619	6909699	-	4	17.3804	19.2341	22.8946	15.0668	19.1903	16.9278
circRNA2202	circRNA	chrContig0	8711223	8727756	-	13	63.6904	73.5271	68.5448	80.8177	75.7281	79.6091
circRNA2203	circRNA	chrContig0	9637902	9641212	+	3	2.85556	5.4581	8.24406	1.54623	27.0747	4.9103
circRNA2204	circRNA	chrContig317	24768	27851	-	3	8.62895	10.975	9.66689	7.27517	9.69431	9.7118
circRNA2205	circRNA	chrContig316	209166	216244	-	5	63.3964	58.7903	61.8273	58.382	61.4272	57.5536
circRNA2206	circRNA	chrContig308	300743	306798	-	2	3.50224	7.56364	5.79794	3.15094	6.37531	2.42027
circRNA2207	circRNA	chrContig432	112266	120627	-	3	9.59416	6.8526	3.00672	4.63981	6.16329	2.90595
circRNA2208	circRNA	chrContig435	15084	19343	-	4	13.9621	16.6989	11.4291	15.1808	19.2511	13.2214
circRNA2209	circRNA	chrContig324	266722	268594	+	3	0.652847	0.916453	0.137075	0.113122	0.9107	1.90615
circRNA221	circRNA	chrContig1141	28958	33307	+	4	11.597	7.70863	11.3084	9.14414	8.69891	7.51147
circRNA2210	circRNA	chrContig323	530018	530171	+	1	262.857	314.099	262.186	331.24	361.333	311.633
circRNA2211	circRNA	chrContig323	558452	559749	+	2	230.893	219.123	213.605	284.312	283.917	199.086
circRNA2212	circRNA	chrContig323	584216	585366	-	3	8.87284	5.22987	7.04915	7.06388	7.88516	7.00173
circRNA2213	circRNA	chrContig329	8899	10594	-	2	2122.9	2027.7	2277.86	2097.64	1887.26	1813.52
circRNA2214	circRNA	chrContig329	8899	15557	-	5	1572.78	1518.2	1706.49	1577.83	1438.5	1377.91
circRNA2215	circRNA	chrContig500	174678	181777	+	2	0.540173	1.44435	0.630098	0.873581	1.32764	0.687483
circRNA2216	circRNA	chrContig614	204946	215137	+	3	42.3866	42.6356	42.8892	38.7273	36.4409	44.6588
circRNA2217	circRNA	chrContig614	302473	315547	+	3	42.7565	40.2562	64.1242	33.6529	35.9144	34.8678
circRNA2218	circRNA	chrContig615	131848	134246	+	4	0.873141	1.49564	2.29162	1.07166	1.45	0.408549
circRNA2219	circRNA	chrContig1472	207305	208854	+	2	9.62353	11.3815	25.2576	11.2236	13.277	9.69861
circRNA222	circRNA	chrContig1144	82795	91666	+	8	3.77355	4.34429	4.12591	4.78285	3.96608	3.41771
circRNA2220	circRNA	chrContig113	1595667	1603586	+	8	11.0727	12.2234	16.3185	15.7218	13.1939	17.7274
circRNA2221	circRNA	chrContig104	282163	283676	-	2	5.08721	1.873	6.55486	4.99277	3.23738	6.56082
circRNA2222	circRNA	chrContig104	457210	457564	+	1	0.119903	2.04386	2.76931	1.03881	0.836305	0.673243
circRNA2223	circRNA	chrContig104	788138	794566	+	3	16.0846	15.893	24.4904	18.2727	20.5058	16.9382
circRNA2224	circRNA	chrContig104	940737	946614	-	4	87.2421	82.8756	110.679	72.2788	60.9753	82.3393
circRNA2225	circRNA	chrContig946	191245	192344	-	2	20.0114	22.9477	18.571	16.571	21.041	15.1264
circRNA2226	circRNA	chrContig338	43873	46186	+	2	55.7685	44.6694	62.9618	90.8338	75.5128	76.5257
circRNA2227	circRNA	chrContig338	43873	49771	+	5	44.7342	36.2289	47.4394	68.3321	56.4938	59.4914
circRNA2228	circRNA	chrContig519	67188	67852	-	2	23.9527	16.8274	23.7047	20.8841	19.9902	20.7306
circRNA2229	circRNA	chrContig193	246732	249071	-	2	190.643	245.375	225.641	159.238	200.223	216.03
circRNA223	circRNA	chrContig1144	87813	91666	+	5	6.28017	5.3383	5.7113	5.59769	4.80264	5.01221
circRNA2230	circRNA	chrContig192	40340	40617	-	1	5.81832	10.1328	8.51938	12.0714	10.9846	10.3166
circRNA2231	circRNA	chrContig192	321405	331047	+	6	66.7634	71.6347	80.9807	75.2135	65.9392	86.1893
circRNA2232	circRNA	chrContig192	411873	417313	-	4	37.9503	61.5781	42.0541	58.3966	60.8901	55.1718
circRNA2233	circRNA	chrContig427	503263	511393	+	4	62.9287	102.312	79.7214	71.3572	71.3071	84.1456
circRNA2234	circRNA	chrContig421	203238	206465	+	2	2.50729	3.33259	2.75465	2.82897	3.19547	3.53591
circRNA2235	circRNA	chrContig421	218412	229668	+	4	8.96041	10.3657	12.7809	12.1001	9.20858	8.38251
circRNA2236	circRNA	chrContig604	5033	6641	+	2	4.09492	7.23948	7.46661	8.68258	7.19403	9.19701
circRNA2237	circRNA	chrContig1447	16717	22674	-	8	38.963	39.1355	33.0855	52.551	47.4434	37.2414
circRNA2238	circRNA	chrContig854	390053	394167	-	4	26.0364	23.2164	25.1495	25.6741	24.7479	27.5995
circRNA2239	circRNA	chrContig298	55521	67994	+	3	4.42143	3.98251	20.6911	2.11007	50.7259	5.04932
circRNA224	circRNA	chrContig1144	160678	180836	+	10	21.2812	21.4513	20.8948	20.7453	23.3246	21.4183
circRNA2240	circRNA	chrContig292	464006	465262	+	2	24.8182	26.0195	19.572	31.4869	33.3946	32.7932
circRNA2241	circRNA	chrContig293	149806	160320	-	5	48.5239	46.8494	74.9352	66.7814	56.3884	79.2245
circRNA2242	circRNA	chrContig454	231711	238197	-	5	7.40163	7.94637	9.60185	7.61087	8.6911	8.28389
circRNA2243	circRNA	chrContig14	564207	565866	-	3	19.096	36.1408	20.7683	15.597	21.903	11.0973
circRNA2244	circRNA	chrContig14	565697	568923	-	5	31.1273	61.3676	27.1225	22.2052	31.0258	19.6887
circRNA2245	circRNA	chrContig14	1647938	1650997	-	4	3.53109	2.34968	6.56032	4.58884	3.4864	6.9934
circRNA2246	circRNA	chrContig14	3152719	3155258	+	2	7.78252	11.7849	10.5047	6.46734	10.9197	3.38883
circRNA2247	circRNA	chrContig14	4015916	4016642	+	2	14.511	13.5195	11.5525	58.0927	55.5632	28.3814
circRNA2248	circRNA	chrContig123	2504565	2509082	-	3	261.233	216.359	177.937	201.816	195.671	174.265
circRNA2249	circRNA	chrContig123	2949464	2953270	-	4	13.7618	14.6975	17.673	21.6275	15.6257	18.6888
circRNA225	circRNA	chrContig1144	173119	180836	+	6	12.4616	13.5404	13.52	11.5802	14.2119	13.883
circRNA2250	circRNA	chrContig135	689988	701184	+	7	16.8795	14.77	16.7036	14.2666	14.5902	18.7211
circRNA2251	circRNA	chrContig281	188749	228045	+	6	247.512	216.217	355.985	233.899	245.281	234.125
circRNA2252	circRNA	chrContig283	300223	318106	-	7	20.6347	19.7261	27.9254	21.532	21.7618	27.6039
circRNA2253	circRNA	chrContig285	878223	879671	+	2	16.5934	15.5531	19.8186	14.5323	10.3036	21.6117
circRNA2254	circRNA	chrContig287	294046	296092	-	2	25.6733	21.7569	34.7993	25.7583	17.4802	31.5212
circRNA2255	circRNA	chrContig448	365353	368166	+	4	21.1345	27.4375	25.6558	25.2168	30.7011	26.6482
circRNA2256	circRNA	chrContig443	93018	93230	+	1	5.1958	6.01134	3.98612	4.84776	7.36744	6.50802
circRNA2257	circRNA	chrContig731	506521	507508	+	2	15.2097	17.365	20.2368	19.7581	21.1438	25.0338
circRNA2258	circRNA	chrContig89	374191	420821	-	5	10.2358	15.8442	17.0904	14.0224	11.2117	11.4225
circRNA2259	circRNA	chrContig385	972107	1000584	+	2	172.247	203.096	138.524	189.22	190.481	149.703
circRNA226	circRNA	chrContig1781	4692	7883	+	3	4.142	5.52284	5.21189	5.72634	6.45409	4.50292
circRNA2260	circRNA	chrContig479	22161	24886	-	5	18.9763	14.8401	15.8294	18.8877	15.9395	18.3666
circRNA2261	circRNA	chrContig126	428332	429452	-	2	16.6143	14.8693	22.055	17.725	19.1541	26.5214
circRNA2262	circRNA	chrContig122	1206082	1213918	+	6	19.9213	19.8134	17.0772	20.2868	21.0891	20.7215
circRNA2263	circRNA	chrContig122	1539019	1542353	-	3	12.6691	13.5435	14.7782	14.8672	12.4232	15.9585
circRNA2264	circRNA	chrContig1925	45325	50702	-	4	4.92556	3.87	4.78509	6.43288	6.37288	4.62317
circRNA2265	circRNA	chrContig494	81581	81863	+	1	4.66267	12.216	9.47418	11.0763	9.44167	9.79652
circRNA2266	circRNA	chrContig494	211526	214534	+	3	6.91321	5.9416	6.84295	4.44927	6.88836	6.76524
circRNA2267	circRNA	chrContig494	274905	280390	+	5	89.0011	72.6649	94.5823	82.7628	73.6007	75.5728
circRNA2268	circRNA	chrContig495	53045	173256	+	4	71.129	75.7375	72.9947	69.9448	62.1417	66.9118
circRNA2269	circRNA	chrContig495	53045	174245	+	5	64.1549	68.3523	65.8235	63.0852	56.0367	60.3381
circRNA227	circRNA	chrContig1781	7213	7883	+	2	3.41921	3.2885	2.68608	3.74822	3.96314	3.21281
circRNA2270	circRNA	chrContig253	1878472	1894425	+	11	18.1243	18.0543	17.0737	16.3451	16.84	14.3106
circRNA2271	circRNA	chrContig30	2679781	2679977	-	1	17.7177	22.3874	25.1409	25.2715	17.2234	15.2864
circRNA2272	circRNA	chrContig30	4758061	4761112	+	3	194.788	321.129	250.655	429.27	472.185	335.454
circRNA2273	circRNA	chrContig267	271824	272109	+	1	13.1039	4.92468	21.8745	7.54315	5.56109	20.1396
circRNA2274	circRNA	chrContig265	78244	92654	+	10	24.3734	26.0727	32.642	22.948	23.4683	26.5889
circRNA2275	circRNA	chrContig262	914447	927277	+	2	1.60901	1.61335	1.99631	1.64745	0.874486	2.79246
circRNA2276	circRNA	chrContig262	1329094	1339623	+	8	88.5793	76.8244	84.4023	110.991	95.3975	87.0597
circRNA2277	circRNA	chrContig261	955023	955857	-	2	73.2129	54.3207	73.0422	66.1785	72.1143	66.1382
circRNA2278	circRNA	chrContig395	184644	191066	-	8	14.6397	12.4902	21.44	17.7751	12.8598	25.2296
circRNA2279	circRNA	chrContig395	339292	342894	-	2	1.35129	4.91165	3.90121	5.26823	8.5835	2.65557
circRNA228	circRNA	chrContig1781	20282	20743	+	2	0.568625	0.325806	0.852797	0.49264	0.64752	0.456109
circRNA2280	circRNA	chrContig394	73723	80555	-	4	10.3382	12.4509	14.8551	15.3615	14.3869	16.3118
circRNA2281	circRNA	chrContig137	926974	929628	-	3	16.1309	15.7469	18.0723	18.7466	17.9138	14.2842
circRNA2282	circRNA	chrContig136	327170	340142	+	4	23.2761	15.5676	28.7382	28.6236	17.5794	34.3139
circRNA2283	circRNA	chrContig136	916571	922466	+	3	0.888017	0.771692	2.42389	1.12838	0.412918	3.65649
circRNA2284	circRNA	chrContig489	382386	383289	-	2	7.09427	5.61293	6.51679	6.62645	8.06281	6.59743
circRNA2285	circRNA	chrContig482	608247	621804	+	6	20.5042	28.6766	19.9636	27.6754	26.2527	17.3325
circRNA2286	circRNA	chrContig480	338669	338894	+	1	5.27362	5.66556	3.82274	3.58986	5.62999	5.49915
circRNA2287	circRNA	chrContig480	846968	848002	+	2	57.0358	65.5564	75.494	59.7545	66.0921	60.4917
circRNA2288	circRNA	chrContig3971	14829	23246	+	6	171.058	239.132	155.775	142.897	187.686	136.457
circRNA2289	circRNA	chrContig250	192233	198973	-	5	8.0815	10.1291	10.1232	8.46687	6.64937	9.09254
circRNA229	circRNA	chrContig1952	64689	77856	+	7	151.238	146.413	149.252	145.109	129.012	149.948
circRNA2290	circRNA	chrContig732	379247	389735	-	6	16.5464	14.2268	17.6195	17.3877	13.531	16.4876
circRNA2291	circRNA	chrContig1129	145563	150411	-	4	10.138	5.84855	13.3039	8.67257	6.15778	14.6598
circRNA2292	circRNA	chrContig1012	36857	40353	-	2	6.7654	6.29911	5.36915	6.10556	6.07232	5.65282
circRNA2293	circRNA	chrContig348	971233	972010	+	3	67.0645	68.2983	68.7014	46.6297	56.2988	73.8249
circRNA2294	circRNA	chrContig90	264609	270179	+	4	8.82387	10.5183	10.3509	11.4925	11.6498	10.2711
circRNA2295	circRNA	chrContig92	309862	316366	-	6	12.6042	10.2446	12.252	15.2217	15.3053	15.2694
circRNA2296	circRNA	chrContig92	1949937	1950151	-	1	29.9939	20.3477	22.0315	35.8485	23.4749	31.1258
circRNA2297	circRNA	chrContig97	223608	228774	+	6	3.19134	2.42159	2.76178	2.50334	1.71885	3.09951
circRNA2298	circRNA	chrContig98	1822920	1825353	+	4	12.036	12.7056	12.1363	12.9158	14.7905	11.2302
circRNA2299	circRNA	chrContig108	439269	439540	+	1	13.6147	18.0451	19.5504	18.4388	18.6075	18.1008
circRNA23	circRNA	chrContig384	302768	304384	-	2	15.0272	12.0678	19.5474	15.8173	14.7021	18.8605
circRNA230	circRNA	chrContig1952	130894	131320	+	1	26.4166	26.388	25.6921	27.3775	20.9083	21.6612
circRNA2300	circRNA	chrContig101	508088	510241	+	2	10.7558	16.292	16.4571	17.1501	15.1636	18.8888
circRNA2301	circRNA	chrContig101	1222609	1225019	-	2	151.209	80.0913	99.0643	102.605	105.316	75.2936
circRNA2302	circRNA	chrContig79	169579	172153	-	4	10.7412	12.9897	14.6669	14.1841	14.6377	12.3066
circRNA2303	circRNA	chrContig79	926973	928873	-	3	17.2973	11.9489	11.7156	14.3413	14.0581	13.3375
circRNA2304	circRNA	chrContig78	657456	667628	-	4	20.4401	24.5736	27.9738	48.0548	48.993	36.9076
circRNA2305	circRNA	chrContig78	1202687	1207028	-	5	5.07333	6.96309	6.42157	10.1416	8.04871	7.07105
circRNA2306	circRNA	chrContig78	1408194	1413868	-	7	11.0594	10.5478	13.8756	15.4146	13.4734	13.9005
circRNA2307	circRNA	chrContig78	4297891	4300790	-	2	41.0138	36.9295	39.9301	50.2821	42.8519	43.2348
circRNA2308	circRNA	chrContig337	369623	369875	+	1	124.332	141.594	118.87	123.321	145.929	98.0567
circRNA2309	circRNA	chrContig165	336851	355042	-	10	4.39223	7.07622	5.14815	5.7609	5.29453	4.30472
circRNA231	circRNA	chrContig345	462572	469188	-	6	10.6765	10.9708	10.8773	11.7049	9.46252	8.59635
circRNA2310	circRNA	chrContig165	670316	687248	+	12	11.0224	12.8689	10.6376	11.9544	17.1234	8.76495
circRNA2311	circRNA	chrContig165	701261	704501	+	4	8.35752	13.0525	8.35238	9.56006	16.2048	8.54543
circRNA2312	circRNA	chrContig165	1485182	1491606	+	4	4.34988	7.07269	7.31745	8.32688	9.3562	7.29975
circRNA2313	circRNA	chrContig640	357405	368776	-	10	29.1599	42.2274	41.0599	25.3988	34.4461	22.6081
circRNA2314	circRNA	chrContig1	2985774	2992590	+	4	181.551	196.075	172.169	176.567	176.607	173.321
circRNA2315	circRNA	chrContig86	419102	419359	-	1	39.9259	65.1236	62.8729	48.7413	47.1799	40.2041
circRNA2316	circRNA	chrContig86	848034	853571	-	6	6.97444	7.41382	6.85227	7.66207	8.59715	6.91704
circRNA2317	circRNA	chrContig86	2262004	2264320	+	4	5.52718	4.90508	6.06937	6.05453	6.23528	6.42093
circRNA2318	circRNA	chrContig86	2678764	2682903	+	3	12.8226	17.3307	21.9269	24.2224	23.4125	19.7436
circRNA2319	circRNA	chrContig84	227407	228976	+	2	4.19442	6.54227	2.93561	7.26785	7.32675	5.15607
circRNA232	circRNA	chrContig161	344113	348483	+	3	23.5435	31.803	24.1928	29.3873	31.4949	28.0709
circRNA2320	circRNA	chrContig80	167443	171404	-	5	26.246	26.5854	22.0507	29.2804	24.5989	21.1813
circRNA2321	circRNA	chrContig80	931112	935320	+	4	7.75801	7.36408	8.17172	9.09618	10.5645	10.5707
circRNA2322	circRNA	chrContig88	446105	446866	+	2	15.3157	16.2545	21.9256	14.1307	12.9814	18.2043
circRNA2323	circRNA	chrContig88	714553	719053	+	4	13.3595	13.0365	14.4306	34.4044	25.2054	23.6674
circRNA2324	circRNA	chrContig931	45326	51879	-	6	17.8669	23.6904	17.8646	15.5288	15.1071	18.0485
circRNA2325	circRNA	chrContig117	8559	13031	-	3	10.8922	7.07749	22.0463	13.112	6.17624	19.1925
circRNA2326	circRNA	chrContig111	642851	646136	-	4	146.652	114.605	128.562	151.27	120.206	121.081
circRNA2327	circRNA	chrContig111	1133670	1136717	+	4	2.64326	2.92458	2.87066	3.94835	5.26752	4.91309
circRNA2328	circRNA	chrContig112	741675	743351	-	2	27.6009	23.3669	24.7389	30.7085	27.9348	22.9065
circRNA2329	circRNA	chrContig112	1683610	1685739	-	2	31.6906	46.7484	36.5698	43.3919	51.9364	36.9593
circRNA233	circRNA	chrContig161	672975	678438	+	5	18.2973	16.598	16.4161	18.5156	19.822	16.4977
circRNA2330	circRNA	chrContig63	59748	62896	-	4	43.1279	48.3795	33.7263	35.9805	43.9425	31.2757
circRNA2331	circRNA	chrContig63	60589	69162	-	9	76.4649	85.9841	59.459	61.4673	72.8479	55.1635
circRNA2332	circRNA	chrContig63	72449	73472	-	2	31.4552	38.8887	29.8218	28.0392	43.1136	27.0605
circRNA2333	circRNA	chrContig64	2351458	2352954	+	2	29.3878	34.2614	36.6062	42.4345	48.6002	50.725
circRNA2334	circRNA	chrContig65	1087922	1094111	-	3	81.5315	128.78	87.6921	90.5334	94.4909	94.5899
circRNA2335	circRNA	chrContig65	1141205	1176102	-	2	246.495	308.851	309.15	272.546	226.848	311.452
circRNA2336	circRNA	chrContig66	2785960	2797015	+	5	33.9868	38.8005	32.886	46.9984	41.1213	34.1489
circRNA2337	circRNA	chrContig569	66029	68049	-	3	41.7608	49.5399	28.9148	29.8662	33.4578	30.7287
circRNA2338	circRNA	chrContig256	197888	210908	-	10	16.7117	12.5853	17.0872	14.6441	12.4316	16.1577
circRNA2339	circRNA	chrContig256	456494	456711	-	1	5.36952	2.93673	3.8947	5.0749	5.93387	3.94681
circRNA234	circRNA	chrContig161	905619	907337	+	2	7.4217	8.64554	33.4232	4.41271	31.8638	10.0503
circRNA2340	circRNA	chrContig256	654834	656906	-	3	10.1807	8.2682	7.35103	8.82029	11.4294	9.88079
circRNA2341	circRNA	chrContig256	661925	670190	-	7	11.1703	11.7219	13.4022	12.7757	13.9887	12.8394
circRNA2342	circRNA	chrContig759	24928	33545	-	6	4.54602	4.45411	4.6167	6.59907	4.47421	5.23011
circRNA2343	circRNA	chrContig759	200977	207167	-	6	4.00156	3.50098	2.47115	4.62245	3.40082	4.03108
circRNA2344	circRNA	chrContig94	91028	91281	+	1	9.85936	11.2022	17.6811	10.3083	10.3527	9.15858
circRNA2345	circRNA	chrContig1952	122278	123493	+	2	32.083	39.0973	38.0169	39.1481	46.1316	36.6528
circRNA2346	circRNA	chrContig1219	20832	23332	+	3	81.0993	61.1549	72.763	60.0477	64.4156	66.1409
circRNA2347	circRNA	chrContig345	588241	591038	+	3	24.6771	19.6922	19.9356	21.3397	18.4641	19.0122
circRNA2348	circRNA	chrContig238	50202	50578	+	1	74.8003	41.0201	51.6799	61.7072	51.1032	52.6078
circRNA2349	circRNA	chrContig238	467994	468149	+	1	37.9271	34.6095	36.3794	33.3317	31.5376	32.7861
circRNA235	circRNA	chrContig162	183670	186516	-	3	2.46496	1.26595	2.71401	1.56261	1.85705	1.21526
circRNA2350	circRNA	chrContig161	344113	359241	+	4	26.7267	35.3648	28.0442	34.9305	38.0229	33.7703
circRNA2351	circRNA	chrContig161	915331	922956	-	7	10.2627	13.0687	11.2114	12.5824	12.6672	12.4887
circRNA2352	circRNA	chrContig58	2245445	2254036	+	2	1.11949	3.43689	1.7563	6.66936	6.52983	3.48897
circRNA2353	circRNA	chrContig54	1570793	1574402	-	4	11.3417	12.811	11.4048	10.0037	8.61187	9.36057
circRNA2354	circRNA	chrContig50	652126	660187	-	8	47.8542	48.5143	46.8179	49.573	49.2	44.4395
circRNA2355	circRNA	chrContig50	656654	660187	-	5	37.296	38.9917	34.1837	38.2104	35.3264	34.395
circRNA2356	circRNA	chrContig589	428422	435175	-	4	5.38942	5.2531	13.2503	7.33488	6.24289	10.9443
circRNA2357	circRNA	chrContig765	10434	17004	-	4	15.2295	15.3547	12.1225	9.52287	10.4114	9.06366
circRNA2358	circRNA	chrContig565	136287	147438	-	10	12.7036	16.4062	16.5183	16.6972	17.1601	16.1633
circRNA2359	circRNA	chrContig567	14565	16986	-	2	24.6203	30.7979	31.3314	38.952	36.3399	36.0675
circRNA236	circRNA	chrContig166	218688	220074	-	2	15.898	12.9841	14.0655	14.9399	13.6052	15.1991
circRNA2360	circRNA	chrContig226	353212	353957	+	2	7.81167	4.71564	6.7783	6.21533	3.57409	5.46033
circRNA2361	circRNA	chrContig226	734670	735435	+	2	161.41	218.348	153.311	170.835	220.199	128.878
circRNA2362	circRNA	chrContig318	413052	414559	-	2	67.1924	59.4926	62.1904	70.7227	69.9247	60.8559
circRNA2363	circRNA	chrContig71	1297930	1299072	-	2	1522.21	1589.57	1763.57	1405.13	1480.27	1652.01
circRNA2364	circRNA	chrContig71	1843583	1856373	-	12	9.27679	9.79786	11.0654	12.2376	12.5383	12.5635
circRNA2365	circRNA	chrContig71	2022102	2027770	+	2	6.90758	9.92135	3.9852	6.43381	4.96054	5.10149
circRNA2366	circRNA	chrContig356	244835	245996	+	2	4.37295	5.09332	4.79158	3.83181	4.56432	2.91283
circRNA2367	circRNA	chrContig353	491882	493296	+	2	24.6897	27.4556	25.2429	30.9621	26.906	26.9231
circRNA2368	circRNA	chrContig353	494855	499953	+	5	43.4984	47.4966	45.6143	50.4037	47.1333	55.1605
circRNA2369	circRNA	chrContig351	70442	76318	-	6	164.906	154.581	196.713	199.027	175.549	202.433
circRNA237	circRNA	chrContig166	785602	788487	-	4	10.9254	7.23626	10.8033	10.797	8.68892	10.318
circRNA2370	circRNA	chrContig229	437996	449085	-	8	8.3703	10.3532	11.7616	10.1728	10.3465	9.79406
circRNA2371	circRNA	chrContig228	170767	175294	+	4	3.67921	1.19188	6.95256	3.28564	1.12799	3.81385
circRNA2372	circRNA	chrContig172	1941621	1946493	+	4	109.233	172.674	86.7595	116.547	158.167	95.9528
circRNA2373	circRNA	chrContig175	122807	134292	-	10	17.8266	16.4885	17.2139	15.7826	16.953	16.4237
circRNA2374	circRNA	chrContig175	1164155	1166550	+	4	13.899	14.2476	15.7641	17.4353	13.6635	13.4133
circRNA2375	circRNA	chrContig175	1904531	1912450	+	9	22.3697	25.4749	24.765	29.1883	29.1503	22.7825
circRNA2376	circRNA	chrContig175	1918891	1922675	+	3	38.3328	42.9546	40.1719	49.3496	47.5579	45.7852
circRNA2377	circRNA	chrContig175	2566394	2567704	+	2	6.70182	7.62801	9.4127	10.0433	5.14365	7.22089
circRNA2378	circRNA	chrContig40	1331444	1334257	-	2	0.280961	0.563439	0.884882	0.851958	0.979829	0.315513
circRNA2379	circRNA	chrContig46	1050889	1053335	-	2	5.94467	7.05275	5.52627	7.46988	6.33024	6.16613
circRNA238	circRNA	chrContig58	822698	824146	-	2	13.1416	11.9616	17.9614	12.8893	14.6591	14.2009
circRNA2380	circRNA	chrContig46	1993234	1995872	+	3	4.60964	2.95027	5.25118	6.62777	4.29989	8.92125
circRNA2381	circRNA	chrContig46	2206081	2213193	-	2	20.8228	29.8618	38.586	17.4948	21.7853	32.7913
circRNA2382	circRNA	chrContig45	1516737	1529717	-	7	48.7948	58.3214	68.0188	81.97	98.2486	75.5022
circRNA2383	circRNA	chrContig45	4459606	4462888	+	4	3.23043	6.09722	6.54339	8.75843	9.16415	5.80432
circRNA2384	circRNA	chrContig48	194720	195715	+	2	2.28401	1.24919	2.50681	2.42853	2.48269	3.73075
circRNA2385	circRNA	chrContig48	1545850	1555216	+	5	16.6697	12.7133	24.8985	14.9243	9.78535	23.3916
circRNA2386	circRNA	chrContig771	8429	10758	+	2	9.15656	6.07949	5.84562	9.2194	4.56182	7.64249
circRNA2387	circRNA	chrContig3	47807	50486	+	3	1.40547	0.335539	1.54576	0.521853	0.666865	2.10441
circRNA2388	circRNA	chrContig2	1059589	1060552	-	2	20.021	19.4002	24.6394	26.7472	22.9665	27.8677
circRNA2389	circRNA	chrContig741	288517	296973	+	2	11.0953	12.4401	6.45943	8.08336	13.4675	9.51475
circRNA239	circRNA	chrContig58	1079208	1091895	-	2	6.08765	8.41715	5.23356	4.58894	6.44786	5.43674
circRNA2390	circRNA	chrContig1166	43217	61394	-	3	53.1776	59.7527	31.6328	77.7086	49.1093	31.3813
circRNA2391	circRNA	chrContig273	670830	673073	-	3	19.8534	16.8811	14.5342	20.1072	18.6742	18.6385
circRNA2392	circRNA	chrContig967	91020	91499	+	2	11.049	8.5361	10.2684	12.0833	14.8895	14.035
circRNA2393	circRNA	chrContig200	75080	77298	-	4	10.3384	4.57547	7.70974	6.91841	4.40466	10.1686
circRNA2394	circRNA	chrContig216	63599	95848	-	7	26.2532	28.2382	27.5449	30.3536	29.8638	27.5303
circRNA2395	circRNA	chrContig216	1365907	1367923	+	3	15.2486	16.2709	16.094	16.3547	16.4166	19.1384
circRNA2396	circRNA	chrContig214	81406	91406	+	4	5.57254	6.18216	5.62519	4.30796	3.90099	4.38049
circRNA2397	circRNA	chrContig219	78867	97635	-	9	29.8301	41.3539	33.8762	33.6292	41.957	31.7877
circRNA2398	circRNA	chrContig219	1533163	1534959	-	2	779.141	868.541	742.327	567.507	681.879	607.48
circRNA2399	circRNA	chrContig219	1694179	1695572	+	2	1043.53	1227.28	931.044	966.145	1129.21	926.755
circRNA24	circRNA	chrContig385	1000476	1020030	+	4	23.0645	30.9199	20.3236	25.4353	25.8334	18.3542
circRNA240	circRNA	chrContig58	1684348	1686961	-	2	30.2765	22.8509	22.3935	31.0004	28.3545	14.2864
circRNA2400	circRNA	chrContig219	1782344	1812558	-	34	2.63182	2.88208	3.08743	2.30485	1.96144	2.18657
circRNA2401	circRNA	chrContig36	1644461	1682875	+	11	128.288	119.034	144.893	127.462	107.621	148.621
circRNA2402	circRNA	chrContig32	690283	692714	-	3	28.6528	35.2906	29.0542	22.0223	25.0529	19.7619
circRNA2403	circRNA	chrContig39	1030581	1049542	+	3	31.1861	31.9385	29.4856	44.8114	42.6082	33.9141
circRNA2404	circRNA	chrContig39	1561192	1571708	-	9	10.1434	12.0723	10.3242	10.3275	9.72522	9.03915
circRNA2405	circRNA	chrContig39	2110905	2125274	+	11	37.7345	52.7553	60.2685	46.8971	44.5251	51.3457
circRNA2406	circRNA	chrContig39	2115327	2122634	+	7	31.285	44.9002	51.6606	39.6422	36.9446	42.2939
circRNA2407	circRNA	chrContig38	406344	410560	+	3	4.16492	2.83091	3.94007	3.8626	3.02346	3.20287
circRNA2408	circRNA	chrContig143	629129	630442	+	2	12.9908	9.14583	10.3077	10.1773	8.6753	14.1228
circRNA2409	circRNA	chrContig143	936462	940282	+	3	6.53235	6.47955	7.07906	5.35516	5.38906	6.70466
circRNA241	circRNA	chrContig58	1871637	1881029	+	3	1.92441	2.66753	1.55482	1.4732	1.1341	1.23783
circRNA2410	circRNA	chrContig143	1016291	1023228	+	6	54.2335	53.8408	46.5859	56.129	55.0612	48.1531
circRNA2411	circRNA	chrContig141	945964	947613	+	2	96.2185	100.213	118.022	108.017	85.255	105.936
circRNA2412	circRNA	chrContig1067	519805	538158	+	4	23.3647	25.5684	36.2574	25.6174	23.5317	22.207
circRNA2413	circRNA	chrContig371	184773	213036	+	15	21.4463	25.8892	28.7892	26.6107	26.4555	22.8218
circRNA2414	circRNA	chrContig795	157322	163301	+	2	32.8762	16.1621	23.8082	21.2182	11.9285	21.967
circRNA2415	circRNA	chrContig656	116478	118334	-	3	4.01843	3.6562	5.11708	5.94211	3.33665	6.35108
circRNA2416	circRNA	chrContig201	800492	806507	-	5	2.23015	0.828212	2.4858	0.858728	1.31682	1.4841
circRNA2417	circRNA	chrContig203	247990	252074	+	4	23.7111	21.197	24.2177	26.238	24.2663	20.4515
circRNA2418	circRNA	chrContig1906	5806	7838	-	2	14.8171	22.5558	16.3756	20.8195	18.7725	18.5554
circRNA2419	circRNA	chrContig25	348187	352256	+	4	1916.36	2038.55	1436.28	925.798	997.365	842.813
circRNA242	circRNA	chrContig58	3148308	3150616	+	3	28.9754	33.8959	31.0202	35.1004	27.6694	30.651
circRNA2420	circRNA	chrContig25	1199260	1202760	+	6	1.81241	0.454324	1.6309	0.583223	0.361178	0.974032
circRNA2421	circRNA	chrContig26	2270742	2273884	+	3	83.6887	92.9005	79.4773	79.0283	100.144	87.4119
circRNA2422	circRNA	chrContig20	4744572	4747028	+	3	9.97371	6.27655	11.8288	6.79705	8.64884	10.6848
circRNA2423	circRNA	chrContig21	1105899	1108150	-	3	10.5001	15.0637	11.1928	18.777	20.0393	16.1496
circRNA2424	circRNA	chrContig376	177937	179401	+	2	6.73956	8.26935	8.75112	11.3706	6.27353	6.37337
circRNA2425	circRNA	chrContig372	439449	439743	-	1	70.1251	53.9655	83.5411	93.96	71.3107	88.309
circRNA2426	circRNA	chrContig555	659441	671584	+	5	16.1029	15.8401	24.914	17.5869	16.8811	21.1718
circRNA2427	circRNA	chrContig158	25887	26078	-	1	1.77357	0	0.465485	0.576213	0.662697	0.497919
circRNA2428	circRNA	chrContig159	70001	75493	+	3	2.91545	6.48978	4.01975	2.42483	3.13737	4.74729
circRNA2429	circRNA	chrContig157	868106	882179	+	10	6.24799	6.58973	8.07729	5.4424	4.15356	8.01016
circRNA243	circRNA	chrContig58	3152559	3153225	+	2	26.6902	27.6232	28.5245	30.0967	31.2712	26.0839
circRNA2430	circRNA	chrContig2969	17067	23849	-	5	11.7206	9.58802	14.149	11.6837	13.3706	14.0075
circRNA2431	circRNA	chrContig607	64717	97772	-	14	14.8524	17.6805	14.3296	18.4813	18.1923	14.6429
circRNA2432	circRNA	chrContig168	1929808	1933013	+	4	14.7394	13.9925	13.038	16.8801	16.0835	14.2838
circRNA2433	circRNA	chrContig945	17090	18140	+	3	26.2938	7.31102	39.1992	19.7698	7.21837	37.3887
circRNA2434	circRNA	chrContig413	510747	514333	+	4	4.40209	6.63919	5.88182	5.64196	6.01751	4.5349
circRNA2435	circRNA	chrContig413	597582	616790	+	14	7.04979	9.73347	9.79778	8.67489	8.63007	6.75862
circRNA2436	circRNA	chrContig413	611825	616790	+	4	10.4916	12.9554	12.1209	10.902	12.0052	9.47762
circRNA2437	circRNA	chrContig18	1626368	1631009	+	5	13.2988	16.0502	14.7726	23.084	19.0756	16.2752
circRNA2438	circRNA	chrContig18	3601661	3611356	-	10	31.3399	39.5601	36.625	42.0055	39.5716	40.0231
circRNA2439	circRNA	chrContig18	3753775	3757637	+	5	35.1274	43.6505	38.8487	48.6859	43.6336	44.4687
circRNA244	circRNA	chrContig55	257940	260513	-	2	4.14211	3.55216	12.8738	1.84152	8.9061	2.50936
circRNA2440	circRNA	chrContig18	4113206	4117220	-	4	3.05208	2.95102	2.74642	4.06079	3.09541	2.81538
circRNA2441	circRNA	chrContig18	4211516	4213106	-	2	27.0457	27.8625	22.7626	20.4656	25.3566	26.2709
circRNA2442	circRNA	chrContig13	129971	130398	+	2	3.11111	5.10465	5.34457	5.26823	6.34075	5.08176
circRNA2443	circRNA	chrContig13	529461	530878	-	3	14.6319	14.5973	22.4984	21.2558	17.2301	20.8296
circRNA2444	circRNA	chrContig13	4809277	4816815	+	9	14.2466	12.1826	12.7378	13.786	13.5884	13.9045
circRNA2445	circRNA	chrContig13	7108905	7111538	+	4	6.7535	7.53795	4.98685	7.21985	8.29319	4.00075
circRNA2446	circRNA	chrContig13	8513749	8515919	-	3	25.3333	15.3289	17.2688	25.3858	21.4303	24.4892
circRNA2447	circRNA	chrContig15	1445845	1446862	+	2	6.12455	4.81051	6.32256	6.45579	5.39057	6.53385
circRNA2448	circRNA	chrContig17	1465353	1472053	-	2	0.0980775	0.295027	0.514822	0.339886	0	0.220278
circRNA2449	circRNA	chrContig17	2949897	2965599	-	11	2.46797	2.50244	5.06545	1.75379	2.46831	2.0864
circRNA245	circRNA	chrContig55	571127	582167	-	8	5.01916	5.17576	5.93642	5.09005	4.78143	4.4567
circRNA2450	circRNA	chrContig17	4510864	4515359	+	6	10.6626	9.94601	9.78912	10.6548	10.1164	8.41991
circRNA2451	circRNA	chrContig167	147137	150401	+	3	19.591	24.9494	24.0348	35.3212	33.3007	26.9932
circRNA2452	circRNA	chrContig167	157357	159280	+	3	33.8576	37.8849	29.0704	50.1701	45.5856	32.3951
circRNA2453	circRNA	chrContig167	276111	280270	+	4	12.538	15.6786	14.8347	16.758	13.9211	16.5187
circRNA2454	circRNA	chrContig42	742949	744329	-	2	40.86	49.1495	65.5506	37.9056	39.8265	51.3811
circRNA2455	circRNA	chrContig1061	76349	76666	-	1	4.6849	2.95274	5.19938	3.07313	1.73385	3.40715
circRNA2456	circRNA	chrContig8	1596149	1597721	+	3	10.0004	10.863	12.9753	14.9954	15.2021	13.5338
circRNA2457	circRNA	chrContig8	4680666	4681597	-	1	1.37014	1.74019	5.56184	2.41366	1.82028	5.94939
circRNA2458	circRNA	chrContig401	177019	179328	-	3	11.3354	7.30672	7.60967	7.21518	3.84172	3.98336
circRNA2459	circRNA	chrContig70	346466	346737	-	1	14.7102	14.2791	12.1574	17.083	13.176	20.0339
circRNA246	circRNA	chrContig55	984498	997046	-	4	10.04	15.6251	16.0301	11.7791	9.84764	8.92585
circRNA2460	circRNA	chrContig70	1732585	1737182	-	4	8.3951	7.15796	11.9195	5.59102	7.09406	4.59618
circRNA2461	circRNA	chrContig0	2371257	2411262	-	11	10.9096	8.9013	12.6576	15.49	9.80838	12.8465
circRNA2462	circRNA	chrContig0	4556462	4559590	-	3	7.97072	7.62744	7.33491	7.39558	6.74746	7.4998
circRNA2463	circRNA	chrContig0	7787896	7788545	-	2	71.4105	68.3201	83.0439	80.3067	82.9609	84.2195
circRNA2464	circRNA	chrContig0	9476582	9487293	+	5	8.45114	10.4342	11.8345	8.79672	7.92091	8.56966
circRNA2465	circRNA	chrContig1097	67033	72052	+	5	15.9007	19.7894	19.1894	16.625	16.5243	25.1699
circRNA2466	circRNA	chrContig325	658369	676689	-	4	6.5597	8.17429	6.6644	5.23928	5.32654	3.43932
circRNA2467	circRNA	chrContig1472	278106	280935	-	2	323.424	224.703	327.126	308.114	250.523	304.243
circRNA2468	circRNA	chrContig320	137908	140463	+	3	34.4579	31.4561	29.5009	34.9752	36.3536	34.1948
circRNA2469	circRNA	chrContig113	1652556	1666526	+	12	40.7739	61.9865	72.5546	36.0811	70.626	68.474
circRNA247	circRNA	chrContig54	535981	536169	+	1	14.8642	25.9696	21.0429	15.6096	19.2988	11.381
circRNA2470	circRNA	chrContig113	2146383	2148131	-	3	35.5468	28.2645	34.4657	38.2834	27.0719	37.3122
circRNA2471	circRNA	chrContig104	172275	196414	-	13	9.5904	10.4243	12.2313	12.8367	12.3113	12.2361
circRNA2472	circRNA	chrContig104	297020	300386	-	3	3.27913	1.98203	3.43693	3.39778	2.09525	3.93024
circRNA2473	circRNA	chrContig104	297020	300706	-	4	3.57509	2.19878	3.77914	3.76542	2.57299	4.09809
circRNA2474	circRNA	chrContig947	69624	72107	+	2	26.6106	34.6563	27.7606	22.4413	26.1061	17.9735
circRNA2475	circRNA	chrContig338	45998	47804	+	2	53.0825	42.3225	56.9508	79.3266	63.5391	68.1632
circRNA2476	circRNA	chrContig998	138834	142005	-	4	8.39987	4.77908	13.7726	10.3028	3.90271	12.6655
circRNA2477	circRNA	chrContig518	347903	352518	-	4	3.30073	4.60821	3.98257	5.20298	4.4765	5.10951
circRNA2478	circRNA	chrContig195	205445	207768	-	2	23.3824	21.1962	20.7772	20.2004	19.3455	15.4122
circRNA2479	circRNA	chrContig193	221428	223327	-	3	17.587	9.03021	13.0224	6.4775	8.12696	6.20163
circRNA248	circRNA	chrContig54	1084885	1091016	+	6	10.2428	9.20465	10.0315	7.57644	7.52611	6.48369
circRNA2480	circRNA	chrContig192	974309	975551	+	3	36.7857	0.224634	27.5881	3.80422	0.267869	14.0885
circRNA2481	circRNA	chrContig603	88608	95124	-	2	103.858	97.8221	97.3174	83.7911	77.3553	80.5429
circRNA2482	circRNA	chrContig266	827227	828133	+	2	3.49011	3.63676	2.80189	2.78657	4.15943	2.61288
circRNA2483	circRNA	chrContig294	146188	148662	-	3	7.35581	7.71986	7.41344	9.98415	8.50206	12.0602
circRNA2484	circRNA	chrContig292	421477	423922	+	2	47.2653	43.7576	46.4345	42.9269	41.8105	42.8242
circRNA2485	circRNA	chrContig419	38331	43113	+	3	12.2419	12.3834	14.1916	12.8875	14.3854	10.2013
circRNA2486	circRNA	chrContig490	599220	600298	+	2	151.361	177.043	153.054	144.516	173.802	137.159
circRNA2487	circRNA	chrContig458	29260	31017	-	2	7.38571	7.15187	3.98556	12.658	12.4945	4.39246
circRNA2488	circRNA	chrContig123	2212721	2221436	+	4	81.7949	97.8536	101.8	183.243	165.243	120.426
circRNA2489	circRNA	chrContig123	2251272	2253295	+	3	47.6457	82.2127	57.4419	126.537	125.411	78.6448
circRNA249	circRNA	chrContig54	1086118	1091016	+	5	8.90112	8.06696	7.58753	6.723	6.32967	5.28622
circRNA2490	circRNA	chrContig123	2665957	2670444	+	4	12.8294	15.49	14.8259	16.9884	15.2276	16.2064
circRNA2491	circRNA	chrContig123	2745025	2759027	+	7	31.318	33.4719	31.9035	46.2199	32.8505	38.7037
circRNA25	circRNA	chrContig385	1016951	1020030	+	3	15.6567	24.8317	15.3843	17.7413	21.4755	14.1238
circRNA250	circRNA	chrContig57	360767	363741	-	1	3.76294	5.89637	5.01566	3.99146	4.99803	2.76358
circRNA251	circRNA	chrContig51	110120	111458	-	2	16.2048	28.5535	22.0297	26.1055	25.3483	21.1328
circRNA252	circRNA	chrContig50	1781276	1782932	+	2	36.3845	35.708	40.5129	41.2591	43.719	41.937
circRNA253	circRNA	chrContig50	1930473	1930626	-	1	119.405	126.933	132.609	103.449	132.526	108.947
circRNA254	circRNA	chrContig50	2148368	2152294	+	4	15.2096	19.0897	20.4028	17.844	18.5358	20.6415
circRNA255	circRNA	chrContig52	62411	63753	-	2	6.81564	6.31826	4.08389	6.1277	6.2786	3.89912
circRNA256	circRNA	chrContig52	571936	579759	-	7	12.0181	6.92552	9.713	8.7393	7.4262	10.4259
circRNA257	circRNA	chrContig52	1523206	1528537	-	4	8.55381	5.73395	6.49227	6.89301	6.99069	7.22893
circRNA258	circRNA	chrContig589	303803	309944	-	4	7.76565	8.04243	10.9065	10.8048	9.73795	11.7666
circRNA259	circRNA	chrContig589	306067	309944	-	3	7.93135	8.23604	10.3081	10.8119	9.91243	11.4096
circRNA26	circRNA	chrContig385	1256983	1260966	-	4	13.3235	12.6891	16.3017	27.2578	25.4695	18.7496
circRNA260	circRNA	chrContig563	3726	29136	-	7	24.812	28.4932	28.7819	35.3687	30.2849	28.4031
circRNA261	circRNA	chrContig318	375762	376773	-	2	18.3644	11.134	18.0091	22.0772	15.1777	17.2656
circRNA262	circRNA	chrContig318	425402	428092	-	4	12.6499	14.4153	7.39843	13.6968	14.4652	12.8997
circRNA263	circRNA	chrContig318	458197	462581	-	3	7.26794	8.23659	6.80964	6.19517	7.28507	5.59718
circRNA264	circRNA	chrContig318	458197	465102	-	5	20.7107	19.5492	18.5476	17.4062	20.8769	16.0905
circRNA265	circRNA	chrContig100	975006	978633	-	5	2.51934	2.56385	3.11858	2.41073	2.77255	1.77351
circRNA266	circRNA	chrContig100	978030	978633	-	2	2.40156	2.49108	2.34735	1.29143	1.32024	1.30195
circRNA267	circRNA	chrContig100	3595670	3598051	+	3	7.32918	5.08774	3.40328	5.12867	5.89844	1.89935
circRNA268	circRNA	chrContig100	4059836	4062655	+	3	7.5246	7.10109	5.11146	3.77085	3.60176	7.45585
circRNA269	circRNA	chrContig100	4445274	4449169	+	5	7.50034	8.52652	7.77375	7.86391	7.04496	8.26178
circRNA27	circRNA	chrContig386	182425	187916	-	2	5.28129	4.42613	5.29618	5.39506	5.96918	4.78003
circRNA270	circRNA	chrContig823	82160	82503	-	1	2.10353	1.36478	1.42893	1.50083	2.95902	1.80641
circRNA271	circRNA	chrContig822	5873	8910	-	3	4.18991	6.58827	6.79795	5.03252	8.06503	5.34679
circRNA272	circRNA	chrContig71	1167043	1170716	-	3	8.98026	9.24677	9.6391	7.81512	7.74421	11.3961
circRNA273	circRNA	chrContig71	1291759	1293849	-	4	656.394	924.413	719.015	697.371	862.481	737.541
circRNA274	circRNA	chrContig356	197678	198212	+	1	10.9331	11.2219	13.218	12.0111	10.3653	11.0566
circRNA275	circRNA	chrContig356	244835	249185	+	3	5.25509	6.31817	6.07402	5.14276	4.73399	4.66896
circRNA276	circRNA	chrContig356	244835	258057	+	5	5.06747	6.5219	6.44609	5.14462	4.93585	4.82369
circRNA277	circRNA	chrContig356	256848	258057	+	2	3.92171	5.02302	5.9165	4.39417	4.23749	4.42312
circRNA278	circRNA	chrContig353	276495	289887	-	11	68.672	117.162	62.5936	111.264	125.388	89.3674
circRNA279	circRNA	chrContig353	285663	289887	-	3	61.0202	81.3211	47.7725	83.6141	87.2028	63.4005
circRNA28	circRNA	chrContig124	497701	501001	+	2	418.367	149.805	156.267	357.214	181.842	126.204
circRNA280	circRNA	chrContig353	414809	432369	-	10	20.6538	16.0838	21.1367	16.1939	16.3977	12.4358
circRNA281	circRNA	chrContig350	1343297	1349608	+	3	4.83854	5.39444	5.54142	4.42649	5.75391	3.91369
circRNA282	circRNA	chrContig2881	13361	13588	+	1	629.771	534.408	435.738	467.818	442.733	391.594
circRNA283	circRNA	chrContig229	434328	434923	-	2	11.5986	12.759	16.3732	14.7315	11.8748	16.4392
circRNA284	circRNA	chrContig229	885719	904347	-	16	5.26482	3.29605	5.01703	4.14663	3.46176	4.3053
circRNA285	circRNA	chrContig223	18205	20020	+	2	30.1456	29.8643	30.2552	30.0349	33.4014	27.5562
circRNA286	circRNA	chrContig223	822973	831822	-	4	49.1527	73.6885	58.5214	53.8683	67.5298	48.0554
circRNA287	circRNA	chrContig223	822973	838560	-	5	49.2914	73.6448	59.9014	53.9027	65.9222	49.3647
circRNA288	circRNA	chrContig223	826799	827013	-	1	32.4946	55.35	41.6035	38.1137	47.349	34.2172
circRNA289	circRNA	chrContig223	826799	828257	-	2	27.4978	47.3586	34.8374	32.9432	43.1385	30.0738
circRNA29	circRNA	chrContig124	729540	729782	-	1	12.5245	11.1531	11.5854	11.6855	17.4537	13.7696
circRNA290	circRNA	chrContig223	826799	831822	-	3	34.4118	57.7895	39.672	40.6377	52.0175	33.0704
circRNA291	circRNA	chrContig223	826799	838560	-	4	36.9854	60.3382	44.3757	42.8418	52.6657	37.0591
circRNA292	circRNA	chrContig223	1211069	1216894	+	7	22.4332	28.3029	29.0793	29.8519	28.243	26.4686
circRNA293	circRNA	chrContig222	578767	579468	+	2	37.1187	29.3329	43.3197	41.6427	38.2362	48.6164
circRNA294	circRNA	chrContig227	1191265	1195448	+	4	11.6505	13.1997	15.27	12.2878	11.5375	15.0749
circRNA295	circRNA	chrContig224	653051	658972	-	5	44.1565	36.882	27.0848	30.154	38.3356	21.2928
circRNA296	circRNA	chrContig224	1580372	1583405	+	2	32.431	12.6223	29.0444	19.5633	12.862	21.8835
circRNA297	circRNA	chrContig172	259415	261700	+	2	4.25938	6.08106	7.64024	5.32758	5.76182	5.95524
circRNA298	circRNA	chrContig172	1386357	1386778	-	1	23.6027	28.7402	33.1619	54.2043	56.9019	42.5898
circRNA299	circRNA	chrContig172	1949904	1955399	+	7	41.7996	65.609	36.5518	42.1049	55.455	37.7732
circRNA3	circRNA	chrContig283	1063841	1064216	+	1	20.0375	28.3942	18.7779	27.2005	28.7639	22.6289
circRNA30	circRNA	chrContig124	739762	766316	-	15	4.16735	5.48119	4.6842	5.15895	4.62879	5.32143
circRNA300	circRNA	chrContig172	1952183	1961471	+	11	22.1755	31.3442	18.0236	21.4492	27.6655	20.1231
circRNA301	circRNA	chrContig172	1954541	1958031	+	4	30.006	44.8196	22.9746	28.5436	39.4417	25.3817
circRNA302	circRNA	chrContig172	1957917	1962613	+	6	33.235	45.293	29.0539	34.0896	43.7221	31.7185
circRNA303	circRNA	chrContig172	1958543	1962613	+	5	32.9714	45.9607	29.6596	34.3977	44.4717	32.1043
circRNA304	circRNA	chrContig175	455531	464873	-	7	6.19353	6.8671	6.72096	5.95924	5.78927	6.26971
circRNA305	circRNA	chrContig175	458838	464873	-	6	4.40013	4.22505	4.8934	4.60364	4.79766	4.77375
circRNA306	circRNA	chrContig175	458838	469039	-	9	6.08878	6.01	7.18973	6.30114	6.33128	7.32059
circRNA307	circRNA	chrContig175	489355	500143	-	8	32.4937	32.584	29.874	41.2463	32.5478	31.939
circRNA308	circRNA	chrContig175	1627063	1632480	-	4	13.3594	13.1569	11.2428	16.7086	16.1993	15.221
circRNA309	circRNA	chrContig175	1678197	1679333	-	2	6.8105	6.11754	8.49044	6.82236	6.50326	6.5327
circRNA31	circRNA	chrContig657	48620	48927	-	1	18.7952	15.9359	20.3121	17.1816	16.3867	19.7099
circRNA310	circRNA	chrContig175	1924359	1926908	+	2	62.2616	64.676	61.836	69.7925	74.2592	52.4126
circRNA311	circRNA	chrContig40	290358	295282	+	5	22.1879	25.0441	28.5326	27.0118	27.4707	32.0317
circRNA312	circRNA	chrContig40	1063025	1063959	-	2	15.4954	12.5421	16.0715	18.2771	15.2536	17.1913
circRNA313	circRNA	chrContig41	124184	126766	+	2	49.3648	59.8072	70.2465	63.1706	59.2083	67.7634
circRNA314	circRNA	chrContig46	1304707	1313637	-	8	17.3118	13.8838	18.0651	16.8775	14.7303	18.2717
circRNA315	circRNA	chrContig46	1941327	1942896	+	2	48.2668	47.2483	53.5043	56.6114	59.7181	59.1508
circRNA316	circRNA	chrContig46	2644343	2645863	+	2	53.4528	50.335	84.3485	61.7273	56.4904	63.4868
circRNA317	circRNA	chrContig46	2662664	2663765	+	2	3.81818	3.75759	4.00843	4.41061	3.38173	4.84355
circRNA318	circRNA	chrContig45	731994	739622	+	5	16.1428	17.8094	20.3919	19.8321	20.3606	17.4676
circRNA319	circRNA	chrContig45	739273	739622	+	1	11.5941	14.1049	18.5045	16.2876	15.3666	15.114
circRNA32	circRNA	chrContig126	91538	94623	+	4	6.44934	4.37387	5.30822	3.62681	3.94916	4.71419
circRNA320	circRNA	chrContig45	1905290	1917764	-	3	60.6938	77.4532	75.2712	79.6118	77.1335	79.961
circRNA321	circRNA	chrContig45	2417271	2418487	+	2	11593.1	12318.3	9184.1	19040.9	18718.5	10785.3
circRNA322	circRNA	chrContig45	2844324	2847601	-	3	96.5052	70.0652	86.689	95.4218	70.3851	89.4718
circRNA323	circRNA	chrContig45	3680179	3687608	+	4	14.6736	19.2731	12.8585	21.3806	28.3959	9.80518
circRNA324	circRNA	chrContig48	414094	422050	-	6	22.7646	18.31	20.5488	20.9347	17.5896	20.9205
circRNA325	circRNA	chrContig48	541972	543192	+	2	16.4055	19.7101	19.7055	22.4083	18.4819	22.4064
circRNA326	circRNA	chrContig48	1274923	1275613	-	2	209.474	198.849	175.6	194.12	182.204	181.701
circRNA327	circRNA	chrContig48	2184380	2186621	+	2	4.10978	6.23038	4.00638	3.98448	4.48501	2.63726
circRNA328	circRNA	chrContig599	77251	78786	-	2	8.54275	13.3686	9.05481	9.06967	13.7767	7.54157
circRNA329	circRNA	chrContig778	7261	9665	-	2	5.63481	5.34461	6.73496	5.01377	7.58722	4.27552
circRNA33	circRNA	chrContig126	93783	96891	+	5	3.2464	2.45877	3.01958	2.5654	2.38955	1.6453
circRNA330	circRNA	chrContig771	41167	46094	-	4	18.1664	24.5413	14.9221	29.107	31.6201	18.7787
circRNA331	circRNA	chrContig3	555977	558058	+	2	8.07279	6.19681	11.5974	10.3739	5.46514	9.62946
circRNA332	circRNA	chrContig2	1086696	1089150	-	4	23.0507	25.9765	27.1974	44.7126	34.8921	32.8341
circRNA333	circRNA	chrContig271	193385	196371	+	3	195.332	198.382	167.691	166.97	175.985	158.244
circRNA334	circRNA	chrContig1183	26521	27702	-	2	7.49283	9.11157	11.2135	6.49156	9.21322	10.0255
circRNA335	circRNA	chrContig966	167865	169097	+	2	3.23833	6.8791	5.30981	2.51635	3.5427	5.17368
circRNA336	circRNA	chrContig200	300777	304216	-	2	8.55291	6.86412	9.48371	10.6267	7.44863	13.16
circRNA337	circRNA	chrContig200	303989	311437	-	5	7.56596	5.6693	11.0792	9.43736	6.17264	12.1761
circRNA338	circRNA	chrContig200	309800	311437	-	2	6.11152	3.83386	9.22103	7.27708	5.84474	8.84615
circRNA339	circRNA	chrContig215	71891	74861	-	2	7.93003	13.5642	13.1611	13.185	11.5037	15.7872
circRNA34	circRNA	chrContig122	1513125	1513953	+	2	1297.44	1344.43	1000.76	929.779	1027.48	923.203
circRNA340	circRNA	chrContig215	94693	103774	+	8	47.0169	68.3167	20.673	53.8953	79.6304	28.3326
circRNA341	circRNA	chrContig219	1410526	1410683	+	1	224.772	255.291	136.369	137.669	207.03	143.653
circRNA342	circRNA	chrContig219	1460872	1473992	-	8	48.1387	60.5258	63.2926	63.5612	59.9946	62.949
circRNA343	circRNA	chrContig36	120752	127905	+	6	14.0548	10.4391	23.3964	14.0699	15.9655	24.4482
circRNA344	circRNA	chrContig36	475478	477493	+	2	5.71168	5.3862	5.13967	3.18114	3.25208	3.51248
circRNA345	circRNA	chrContig36	1884283	1887428	+	4	78.5642	63.5175	82.5654	77.1112	71.4357	67.1534
circRNA346	circRNA	chrContig36	2611980	2617264	+	3	19.8329	26.6831	25.5	24.5656	22.6854	25.6447
circRNA347	circRNA	chrContig36	2611980	2635247	+	6	42.5676	44.5506	51.4454	51.3855	41.1878	50.2131
circRNA348	circRNA	chrContig33	26617	30176	+	2	36.465	52.1458	38.5731	40.5514	46.8737	32.9827
circRNA349	circRNA	chrContig33	102741	103741	-	1	21.2616	17.6805	32.3767	23.2465	17.4989	27.5054
circRNA35	circRNA	chrContig122	1514986	1515517	+	2	863.773	888.094	654.134	593.688	662.389	616.653
circRNA350	circRNA	chrContig33	300177	311637	-	10	12.755	14.5396	14.1382	13.6265	12.9483	14.3363
circRNA351	circRNA	chrContig33	300177	325859	-	17	19.9075	20.1445	20.3099	19.6178	17.964	19.5105
circRNA352	circRNA	chrContig33	300177	349201	-	36	18.491	19.1684	19.2959	18.5135	16.7481	18.2798
circRNA353	circRNA	chrContig33	337948	339001	-	2	26.5719	28.6618	30.4827	26.2277	23.2028	27.6909
circRNA354	circRNA	chrContig32	1241323	1244279	-	4	9.26276	7.85419	6.43843	8.23302	12.1914	6.6143
circRNA355	circRNA	chrContig31	2839721	2842364	-	3	43.6226	35.9777	27.6117	36.032	35.4861	27.2686
circRNA356	circRNA	chrContig39	466095	470281	-	4	9.17043	7.54749	10.1282	7.39389	6.44376	5.7146
circRNA357	circRNA	chrContig39	511549	513328	-	2	11.5209	13.0511	16.8036	13.2149	9.46397	21.4311
circRNA358	circRNA	chrContig39	1595530	1610376	-	15	7.72785	8.39946	7.51573	8.36231	7.33603	7.70704
circRNA359	circRNA	chrContig39	1761225	1764066	-	3	1912.79	2847.02	1346.72	1525.7	2295.07	1369.58
circRNA36	circRNA	chrContig122	1515263	1515517	+	1	588.348	608.535	451.302	414.917	479.551	420.655
circRNA360	circRNA	chrContig39	2110905	2130126	+	12	39.5542	54.2378	62.6187	48.9787	46.5059	53.0849
circRNA361	circRNA	chrContig38	406344	421745	+	9	4.36793	2.66532	4.59699	3.7329	3.40339	3.10252
circRNA362	circRNA	chrContig38	665994	667147	+	2	24.3436	31.5465	34.9721	30.9575	36.455	34.851
circRNA363	circRNA	chrContig38	683595	687257	+	4	66.282	54.4356	76.9615	75.4044	69.5738	44.5814
circRNA364	circRNA	chrContig542	23764	32020	+	4	11.685	11.7538	10.0092	10.2246	12.4114	12.6574
circRNA365	circRNA	chrContig542	29280	36436	+	6	34.9619	38.5112	29.1458	33.8366	38.002	33.6631
circRNA366	circRNA	chrContig543	88805	96531	-	2	7.02671	12.8719	4.39772	7.72674	10.2329	1.97271
circRNA367	circRNA	chrContig541	66126	70882	+	3	17.268	24.1539	22.9324	19.3738	18.1522	17.8403
circRNA368	circRNA	chrContig144	318252	319122	+	2	0.867325	0.735871	1.47087	1.15604	0.664774	1.19875
circRNA369	circRNA	chrContig143	73465	74606	-	2	160.24	263.941	181.44	222.609	239.68	204.911
circRNA37	circRNA	chrContig122	1720704	1727520	-	2	80.5115	86.7417	84.2216	76.5686	77.9289	79.1013
circRNA370	circRNA	chrContig143	991031	996202	+	4	11.6231	10.9064	9.73797	12.4751	11.4552	11.3964
circRNA371	circRNA	chrContig143	1226897	1227835	+	3	9.20338	7.86496	9.33257	11.9905	10.1082	6.69439
circRNA372	circRNA	chrContig140	163734	165131	-	2	6.18963	7.44761	5.2984	7.09502	7.16365	5.13291
circRNA373	circRNA	chrContig140	180632	183139	-	2	12.04	10.975	8.17125	9.27209	9.41156	9.8332
circRNA374	circRNA	chrContig140	367409	368739	+	2	2.2803	1.33377	0.997468	3.45728	1.60941	1.28036
circRNA375	circRNA	chrContig141	780985	782996	+	2	14.8262	17.0243	12.134	15.6764	14.3758	11.6069
circRNA376	circRNA	chrContig8108	50407	51884	+	2	7.47163	9.47825	10.9339	10.8867	11.5055	10.6788
circRNA377	circRNA	chrContig9564	44728	45269	-	2	24.8593	18.6948	35.8539	24.9914	18.5774	30.55
circRNA378	circRNA	chrContig371	2459	3763	+	2	15.7751	24.9538	28.4109	51.2516	46.0712	43.7533
circRNA379	circRNA	chrContig371	61043	64686	+	3	11.5172	12.3826	15.4932	14.9104	17.6719	14.2614
circRNA38	circRNA	chrContig1925	38736	43667	-	6	8.95893	5.60907	7.51526	11.6612	8.15791	5.65612
circRNA380	circRNA	chrContig795	136302	137976	+	2	16.3702	11.0164	16.1643	12.7141	7.50665	11.0688
circRNA381	circRNA	chrContig795	136302	151679	+	6	29.5032	18.0077	28.1483	22.2944	13.6164	18.7298
circRNA382	circRNA	chrContig795	136302	163301	+	9	28.7596	16.834	26.0615	21.5215	13.194	19.6957
circRNA383	circRNA	chrContig973	184540	189268	-	3	5.89431	5.75156	7.43391	6.92312	6.83883	9.54006
circRNA384	circRNA	chrContig973	201868	214135	-	10	6.13302	6.86907	4.40612	8.12465	7.12947	5.84834
circRNA385	circRNA	chrContig973	232834	235825	-	4	86.5783	128.006	69.7594	162.39	165.923	105.919
circRNA386	circRNA	chrContig808	36659	40052	+	3	7.60942	7.62996	5.74806	7.74022	8.19801	8.61628
circRNA387	circRNA	chrContig808	38482	41413	+	3	5.53625	4.68667	5.04987	3.8922	4.70246	5.10107
circRNA388	circRNA	chrContig491	36597	36854	-	1	18.4781	19.5205	26.6734	39.3075	38.3028	29.6436
circRNA389	circRNA	chrContig201	651908	656914	+	1	0.96914	1.43206	1.83851	1.03113	1.4146	0.801922
circRNA39	circRNA	chrContig498	200331	213811	+	7	2.54431	6.56181	7.43573	4.28948	3.2546	3.35915
circRNA390	circRNA	chrContig201	935984	936297	-	1	2.57563	3.39813	0.711569	1.64422	4.45737	0.608921
circRNA391	circRNA	chrContig974	581020	621131	+	54	0.455595	0.295849	0.546624	0.402233	0.371813	0.46777
circRNA392	circRNA	chrContig974	656114	656277	+	1	32.4433	35.1334	41.4168	39.1262	46.5504	33.227
circRNA393	circRNA	chrContig25	82308	88382	-	4	25.2149	25.6428	31.7476	31.6991	31.4273	32.9785
circRNA394	circRNA	chrContig25	1006808	1015368	+	4	15.6088	21.3194	19.4631	18.5649	18.0102	15.1943
circRNA395	circRNA	chrContig25	2156367	2156901	+	1	34.5697	25.236	39.1947	31.9284	34.5643	29.2311
circRNA396	circRNA	chrContig25	2856852	2858493	-	2	260.891	226.034	241.821	161.907	201.197	189.897
circRNA397	circRNA	chrContig25	3386656	3390434	+	4	8.65742	13.3695	7.15321	13.2648	14.7366	8.01172
circRNA398	circRNA	chrContig26	1092160	1094416	+	3	7.1529	5.76128	9.23276	4.5716	8.29557	7.023
circRNA399	circRNA	chrContig26	2285054	2287842	+	3	58.3712	70.6504	71.3424	72.5382	87.45	68.8886
circRNA4	circRNA	chrContig285	470837	472031	-	2	42.0874	40.8582	44.3853	39.9107	33.7871	38.1328
circRNA40	circRNA	chrContig499	1483	6027	+	5	14.856	12.6941	10.4427	12.7589	12.9362	9.10309
circRNA400	circRNA	chrContig20	1338135	1338492	-	1	17.2403	17.6445	22.8426	24.1559	18.521	23.2325
circRNA401	circRNA	chrContig20	2072058	2075358	+	2	37.7025	29.6682	55.7674	34.1319	21.0974	30.8339
circRNA402	circRNA	chrContig20	2496886	2498705	-	2	86.1992	75.5705	89.5333	86.8739	81.9875	92.2083
circRNA403	circRNA	chrContig20	2763483	2767137	+	4	9.22871	11.7027	11.3842	6.35979	8.34044	9.39993
circRNA404	circRNA	chrContig20	3111913	3120876	-	4	15.7253	18.9244	21.6815	19.7882	20.4206	23.2305
circRNA405	circRNA	chrContig20	3116880	3120876	-	2	14.7452	19.8751	24.1263	19.9983	20.7632	23.6623
circRNA406	circRNA	chrContig20	3738942	3739274	-	1	17.7037	33.965	30.9988	26.357	36.2991	25.5509
circRNA407	circRNA	chrContig20	4966960	4970558	-	3	24.8895	23.6209	21.2858	27.6911	30.3687	24.9218
circRNA408	circRNA	chrContig21	2277084	2280143	+	3	32.3405	37.6902	37.0348	39.9283	35.4304	29.2045
circRNA409	circRNA	chrContig21	2847147	2853344	-	5	25.544	24.6446	24.3785	22.0756	24.0143	21.712
circRNA41	circRNA	chrContig499	39827	52761	-	2	836.623	1029.78	910.585	1276.56	1252.88	1032.83
circRNA410	circRNA	chrContig21	3740757	3741354	+	2	8.51313	10.523	5.09273	8.71075	10.9688	6.3459
circRNA411	circRNA	chrContig374	513490	513951	-	1	8.01561	6.09722	13.7348	9.05976	9.08841	13.5538
circRNA412	circRNA	chrContig377	727207	729927	-	2	2.20547	5.97085	5.0938	2.29291	2.4173	2.72437
circRNA413	circRNA	chrContig377	1473721	1482082	+	9	10.8836	12.8689	10.933	14.3711	13.9633	10.9605
circRNA414	circRNA	chrContig376	256745	263170	-	4	31.1057	30.4372	30.1491	30.8791	29.8655	26.2748
circRNA415	circRNA	chrContig794	253140	264966	+	10	11.3693	10.4459	11.5334	13.9583	11.5445	12.4204
circRNA416	circRNA	chrContig794	305425	313604	+	8	27.6585	36.9981	30.9216	33.128	30.0648	29.816
circRNA417	circRNA	chrContig794	326027	327969	+	3	10.5769	12.6337	12.0703	10.3255	10.6382	12.6151
circRNA418	circRNA	chrContig794	326027	329213	+	5	8.96837	10.2593	10.3751	9.24486	9.09111	10.6975
circRNA419	circRNA	chrContig794	327742	337776	+	13	16.5138	21.8277	19.0121	18.3785	17.2475	19.2184
circRNA42	circRNA	chrContig495	53045	55561	+	2	18.2119	20.6716	20.9195	13.9308	15.6384	20.26
circRNA420	circRNA	chrContig794	419028	420167	+	3	194.786	182.161	135.404	124.531	146.371	117.239
circRNA421	circRNA	chrContig794	441246	444830	+	4	133.432	146.614	123.781	160.137	157.912	135.266
circRNA422	circRNA	chrContig794	451719	454753	-	4	3.77822	5.9433	4.11204	5.40551	5.21523	5.37169
circRNA423	circRNA	chrContig798	176957	181885	-	4	21.6298	20.7172	15.9175	21.319	19.194	16.8755
circRNA424	circRNA	chrContig555	580043	580342	-	1	4.54033	7.04229	6.55403	4.67116	4.52401	4.62069
circRNA425	circRNA	chrContig552	103329	108084	+	2	0.920537	1.29223	1.8555	0.893229	0.697093	1.24049
circRNA426	circRNA	chrContig157	450723	451916	+	1	48.4139	59.1903	52.9202	63.1576	67.1497	59.5877
circRNA427	circRNA	chrContig156	351603	355595	+	3	3.21198	3.53056	2.87505	2.57601	2.80672	2.02097
circRNA428	circRNA	chrContig69	665886	671116	-	4	3.48264	6.59608	36.1555	2.62613	13.3664	1.95547
circRNA429	circRNA	chrContig168	271905	272837	+	2	15.0281	11.7855	13.309	10.7651	10.164	9.33378
circRNA43	circRNA	chrContig1928	24702	29940	+	3	1300.54	1916.36	791.631	481.073	700.776	466.797
circRNA430	circRNA	chrContig168	1904447	1906638	+	4	7.26573	1.93416	8.03278	2.78532	2.69083	7.94264
circRNA431	circRNA	chrContig168	2188096	2191790	-	1	14.9008	13.09	14.3977	13.5359	14.9793	12.9474
circRNA432	circRNA	chrContig1250	90176	90413	-	1	4.70964	4.99135	8.19879	8.10894	5.94014	7.56503
circRNA433	circRNA	chrContig948	12991	16751	+	2	673.597	926.655	538.182	523.952	667.669	408.288
circRNA434	circRNA	chrContig893	91814	94652	+	4	55.1364	68.4484	71.7908	70.1881	72.7752	69.7348
circRNA435	circRNA	chrContig414	428444	447773	+	13	27.0212	34.9704	27.5875	34.5882	34.2706	26.4784
circRNA436	circRNA	chrContig417	281992	299618	+	6	174.603	155.541	129.035	142.718	151.531	126.226
circRNA437	circRNA	chrContig417	291524	303000	+	6	86.6835	76.2813	72.7986	70.9661	69.3894	67.8935
circRNA438	circRNA	chrContig417	294186	304159	+	6	85.7007	69.3047	70.0988	66.9777	63.934	68.8557
circRNA439	circRNA	chrContig412	138207	146367	-	2	12.1037	12.688	10.9436	14.6758	15.4647	14.3466
circRNA44	circRNA	chrContig1928	27992	29940	+	2	1446.83	2144.32	888.483	525.031	781.414	504.923
circRNA440	circRNA	chrContig412	138207	148817	-	3	13.7703	14.9879	13.2694	20.5726	20.5426	16.0761
circRNA441	circRNA	chrContig413	597582	604733	+	6	4.94236	6.43473	6.32154	5.89179	5.75808	4.54626
circRNA442	circRNA	chrContig18	105143	106527	-	2	273.504	155.612	173.334	219.506	184.359	123.063
circRNA443	circRNA	chrContig18	602704	612607	+	7	48.5984	50.7658	50.6877	47.6507	58.4356	40.6924
circRNA444	circRNA	chrContig18	837503	841616	-	2	62.9231	68.0695	72.726	58.5232	61.8587	50.7287
circRNA445	circRNA	chrContig18	856643	859366	-	4	9.24275	8.96139	9.20263	9.27408	10.012	8.39198
circRNA446	circRNA	chrContig18	2438421	2447961	-	7	13.3446	9.29769	11.6967	9.89801	8.71902	10.4663
circRNA447	circRNA	chrContig18	3167785	3167990	-	1	11.158	7.87311	6.0739	9.12989	8.23545	5.56896
circRNA448	circRNA	chrContig18	5016565	5018083	+	3	39.1974	44.0908	36.643	45.7282	53.0526	37.3812
circRNA449	circRNA	chrContig18	5041134	5044233	+	4	24.5809	22.6263	26.2792	31.3826	29.7731	27.3506
circRNA45	circRNA	chrContig35736	18350	26463	-	5	2.9631	2.76442	2.62385	3.46007	1.69445	1.82289
circRNA450	circRNA	chrContig18	5396374	5397326	-	2	73.6477	94.8848	66.135	60.0256	73.2304	70.5255
circRNA451	circRNA	chrContig13	320713	323098	-	3	31.3121	34.2137	34.4047	29.2764	28.408	24.7462
circRNA452	circRNA	chrContig13	322982	323098	-	1	38.3818	41.1606	38.1936	37.9808	37.1563	28.5985
circRNA453	circRNA	chrContig13	547000	549494	-	4	13.8338	12.0572	16.8568	15.8266	12.0758	16.4911
circRNA454	circRNA	chrContig13	1349078	1353337	+	2	41.4543	38.5573	39.3584	39.1885	45.7347	38.4399
circRNA455	circRNA	chrContig13	3022039	3026969	+	3	12.0534	16.8763	13.115	12.9377	13.5114	10.9703
circRNA456	circRNA	chrContig13	3161867	3163572	+	2	12.4032	11.2213	13.3172	19.9774	14.2686	14.4984
circRNA457	circRNA	chrContig13	3360835	3362208	-	2	2.37208	1.84993	2.21358	1.48424	3.93925	0.887931
circRNA458	circRNA	chrContig13	4868870	4882792	+	4	16.9653	13.1403	16.3175	12.7179	15.1835	10.3814
circRNA459	circRNA	chrContig13	6287728	6291972	+	4	24.5089	29.3959	30.5309	29.5752	27.9942	26.4854
circRNA46	circRNA	chrContig35736	22269	30864	-	6	2.79429	3.18103	2.60267	3.51302	2.05155	2.45372
circRNA460	circRNA	chrContig13	6801504	6803684	+	4	3.42854	0.778368	2.24112	0.67254	0.580111	1.81612
circRNA461	circRNA	chrContig13	7091443	7098173	+	5	6.0808	8.60981	7.30214	6.09513	7.17973	8.39194
circRNA462	circRNA	chrContig13	7195496	7198526	-	4	132.019	105.877	152.129	133.549	130.836	117.48
circRNA463	circRNA	chrContig13	8489995	8492146	-	3	11.3053	12.7053	11.7093	16.9598	13.8351	9.3726
circRNA464	circRNA	chrContig13	8887968	8889358	-	3	79.194	119.57	68.3723	76.7707	101.13	65.7852
circRNA465	circRNA	chrContig15	114989	115230	-	1	102.72	88.5356	93.6386	77.0315	94.2015	79.7988
circRNA466	circRNA	chrContig15	155705	177839	-	6	32.1148	38.8159	27.301	34.0821	36.2512	25.308
circRNA467	circRNA	chrContig15	241211	246449	+	4	8.97252	9.78845	9.34424	8.70635	8.08199	8.38318
circRNA468	circRNA	chrContig15	787319	787815	+	1	5.99516	8.91682	9.26099	8.42175	6.14428	5.91492
circRNA469	circRNA	chrContig17	301967	304223	-	2	11.9795	16.2288	10.5696	14.5192	15.873	10.7336
circRNA47	circRNA	chrContig720	41521	47525	-	3	8.55831	12.8925	16.64	19.5359	19.6102	17.7602
circRNA470	circRNA	chrContig17	3065840	3067061	+	2	145.395	133.433	95.9641	150.567	167.474	101.68
circRNA471	circRNA	chrContig167	172968	174588	+	2	90.2045	109.431	103.851	134.265	118.172	113.087
circRNA472	circRNA	chrContig167	288108	291202	+	2	13.6553	12.8901	8.49744	14.0828	15.1338	13.5808
circRNA473	circRNA	chrContig307	494602	497042	+	3	25.1247	20.4231	20.6147	23.775	25.9256	25.2013
circRNA474	circRNA	chrContig307	722963	729393	+	5	17.0808	20.0658	17.55	23.1616	18.0435	18.3643
circRNA475	circRNA	chrContig307	1257005	1280680	-	6	15.6645	11.6617	13.7001	11.6617	9.17665	11.5523
circRNA476	circRNA	chrContig307	1424907	1425192	-	1	631.066	666.361	501.474	706.873	821.064	477.142
circRNA477	circRNA	chrContig523	44878	49715	+	4	16.1389	16.8669	18.8113	24.6801	21.6071	17.8087
circRNA478	circRNA	chrContig527	39135	42770	-	3	5.47876	5.48249	4.80438	6.3055	5.53048	4.20007
circRNA479	circRNA	chrContig170	1704526	1704812	+	1	1.92806	0.148713	1.24562	0.256987	0.738895	0.499654
circRNA48	circRNA	chrContig253	1878472	1881596	+	3	6.50459	4.97576	6.16202	6.35455	4.22137	5.41981
circRNA480	circRNA	chrContig174	53434	62096	-	6	1.35164	1.08423	1.39598	0.645643	0.7491	1.14865
circRNA481	circRNA	chrContig174	53434	60841	-	5	1.47616	0.975157	1.3674	0.722205	0.864345	1.13114
circRNA482	circRNA	chrContig174	322733	336337	-	8	5.71509	5.18786	6.21202	9.77399	5.38196	6.09058
circRNA483	circRNA	chrContig174	329878	336337	-	4	5.52994	5.79464	5.37661	6.30165	6.00646	4.93444
circRNA484	circRNA	chrContig42	1053847	1062113	-	6	4.22783	5.6386	4.52467	5.08534	4.79204	4.88604
circRNA485	circRNA	chrContig42	1328118	1330357	+	2	6.89967	12.4529	7.98637	9.96278	9.3075	10.2577
circRNA486	circRNA	chrContig47	589683	591626	-	1	34.4532	51.1771	46.2875	39.5208	47.4596	31.5431
circRNA487	circRNA	chrContig47	921511	923351	+	2	44.2337	43.1419	50.3629	40.6817	34.274	44.8289
circRNA488	circRNA	chrContig47	943364	947903	+	4	60.9612	68.4377	67.5494	75.642	68.3369	69.5883
circRNA489	circRNA	chrContig47	1208415	1212192	-	1	3.71125	5.56948	5.74254	4.75856	4.86095	4.50421
circRNA49	circRNA	chrContig253	1879971	1881596	+	2	2.61272	3.23833	3.69531	3.65475	2.63949	3.87129
circRNA490	circRNA	chrContig49	356007	357538	+	2	1.94634	2.46071	2.93172	4.03234	2.1923	3.136
circRNA491	circRNA	chrContig1061	66714	76666	-	3	4.82271	2.57555	3.49458	2.42974	1.93259	3.45355
circRNA492	circRNA	chrContig8	2632744	2635864	-	3	2.50755	3.52004	6.51542	2.28109	5.99648	2.18234
circRNA493	circRNA	chrContig8	4038389	4042471	+	4	13.8338	14.7603	14.1973	15.1544	11.8181	13.5434
circRNA494	circRNA	chrContig8	4906138	4912877	+	6	11.08	16.7111	17.3027	14.0324	14.6282	10.7836
circRNA495	circRNA	chrContig8	4917516	4923360	+	5	12.3056	25.2264	13.4752	14.2412	18.7967	8.70736
circRNA496	circRNA	chrContig8	5552812	5554767	+	3	5.8044	5.29574	3.84282	6.67482	7.93716	4.99143
circRNA497	circRNA	chrContig8	6335701	6335898	-	1	174.132	172.447	245.446	360.674	353.188	386.864
circRNA498	circRNA	chrContig401	261669	262192	-	2	16.1284	14.2546	19.0849	13.8291	14.4137	12.6969
circRNA499	circRNA	chrContig70	29951	30368	+	1	40.529	36.6562	36.3479	40.8477	37.6437	33.2772
circRNA5	circRNA	chrContig285	475428	479713	-	4	13.1502	17.9963	14.5379	17.9923	15.6857	16.7122
circRNA50	circRNA	chrContig30	974937	1009253	-	13	28.908	30.87	31.7941	38.1836	34.1885	31.6111
circRNA500	circRNA	chrContig70	481266	485683	+	2	21.6827	25.5671	23.834	19.485	18.4972	19.0765
circRNA501	circRNA	chrContig70	537162	552461	+	2	42.8397	48.7254	47.6593	41.7841	38.9541	41.0987
circRNA502	circRNA	chrContig70	1534365	1539890	+	5	21.0214	23.5949	13.6146	18.2727	27.9798	15.5615
circRNA503	circRNA	chrContig70	2546203	2559064	+	7	12.9222	13.0581	12.0252	13.2733	13.3346	11.4087
circRNA504	circRNA	chrContig12905	28418	36506	+	5	16.8154	14.8853	10.3414	18.6271	14.3771	13.0874
circRNA505	circRNA	chrContig670	2398	4094	-	2	47.6735	33.6323	40.3966	49.5143	48.9724	46.5256
circRNA506	circRNA	chrContig1134	97677	102663	-	4	308.723	334.509	336.248	251.558	270.26	270.582
circRNA507	circRNA	chrContig0	1761968	1781427	-	4	1.86981	1.737	1.27016	1.09585	2.35625	0.926362
circRNA508	circRNA	chrContig0	1989486	1990397	-	2	3.07175	7.18675	7.21741	4.68891	7.87038	6.40622
circRNA509	circRNA	chrContig0	2931322	2937383	+	5	3.66079	3.47274	4.67212	4.03187	3.61186	2.55257
circRNA51	circRNA	chrContig30	1122775	1128180	+	3	16.1704	15.6445	24.8877	13.0253	14.0369	22.3781
circRNA510	circRNA	chrContig0	4116326	4120340	-	6	6.52529	0.953271	4.30987	1.12318	0.430585	3.34845
circRNA511	circRNA	chrContig0	5553660	5559087	-	5	20.0486	21.5406	24.9188	30.139	32.7782	20.9388
circRNA512	circRNA	chrContig0	5955558	5965591	+	3	2.64015	2.59325	4.80805	2.80083	2.68434	2.11773
circRNA513	circRNA	chrContig0	6932977	6948424	-	6	3.08263	4.29346	3.32489	2.01949	2.18374	1.1381
circRNA514	circRNA	chrContig0	7024696	7027129	+	2	22.3315	27.2166	33.9359	15.9269	31.2255	12.7467
circRNA515	circRNA	chrContig0	7157313	7169905	-	9	5.35209	7.46051	7.21214	8.10385	9.46798	7.77876
circRNA516	circRNA	chrContig0	7740427	7741737	+	2	64.2205	71.6316	74.5297	83.6838	95.2553	83.0655
circRNA517	circRNA	chrContig0	8576745	8577619	+	2	13.8435	12.0647	11.0019	9.19138	9.79744	11.6232
circRNA518	circRNA	chrContig0	9481376	9496452	+	7	3.63012	5.46967	6.1239	4.40882	3.85458	3.96965
circRNA519	circRNA	chrContig0	9494606	9522016	+	3	23.8975	31.9429	42.4462	30.0901	26.2636	30.4095
circRNA52	circRNA	chrContig30	1498751	1515915	+	3	80.2486	63.492	91.9664	58.4117	61.9915	64.2304
circRNA520	circRNA	chrContig0	9853433	9854646	-	2	1.23124	2.64549	2.21586	1.52387	1.75259	2.56778
circRNA521	circRNA	chrContig317	278459	284763	+	3	23.5412	24.9585	24.0441	25.138	25.6824	23.652
circRNA522	circRNA	chrContig531	36489	45967	+	3	22.2234	30.5889	25.6371	17.0148	21.2191	22.9876
circRNA523	circRNA	chrContig531	36489	58675	+	6	18.438	24.8364	21.3491	14.3264	16.5639	19.4024
circRNA524	circRNA	chrContig531	36489	70237	+	8	18.47	23.589	22.4203	14.6328	15.4974	21.1767
circRNA525	circRNA	chrContig531	36489	83045	+	12	15.3455	21.0715	19.7314	13.2432	14.121	18.6311
[truncated: 525 more rows]
