# Supplementary material for: Systematic Identification and Functional Analysis of Circular RNAs During Rice Black-Streaked Dwarf Virus Infection in the Laodelphax striatellus (Fallén) Midgut
Source: Front Microbiol. 2020 Sep 29;11:588009. doi: 10.3389/fmicb.2020.588009 (PMC7550742; doi:10.3389/fmicb.2020.588009)
Supplement: Supplementary file 5 [file Table_3.xlsx]

## Sheet: Sheet2
Table S3. The data of thirteen circRNAs which were differentially expressed after RBSDV infection in L. striatellus midgut.
Accession name	Exons	FPKM (VF1)	FPKM (VF2)	FPKM (VF3)	FPKM (RB1)	FPKM (RB2)	FPKM (RB3)	Regulation	log2(fc)	P value	Significant
circRNA2323	4	13.3595	13.0365	14.4306	34.4044	25.2054	23.6674	up	1.02841	0.04	yes
circRNA1652	3	7.821	7.77271	9.0463	20.0578	14.9996	15.6096	up	1.04004	0.025894	yes
circRNA378	2	15.7751	24.9538	28.4109	51.2516	46.0712	43.7533	up	1.02888	0.0097669	yes
circRNA1714	2	6.86481	9.01161	8.6121	19.7724	17.4024	16.1491	up	1.12268	0.00309789	yes
circRNA2029	3	41.134	41.4843	40.3782	103.122	101.831	73.9511	up	1.18115	0.031802	yes
circRNA1102	4	19.2115	19.2114	19.4433	49.4483	47.0305	34.6	up	1.17964	0.0337062	yes
circRNA2030	3	38.0485	32.3588	43.8658	95.9069	92.8749	69.6077	up	1.17706	0.0176788	yes
circRNA550	2	2.9022	1.72447	6.93996	11.6407	15.2086	10.743	up	1.70047	0.0148025	yes
circRNA513	6	3.08263	4.29346	3.32489	2.01949	2.18374	1.1381	down	-1.00247	0.0228043	yes
circRNA600	2	0.682141	0.820779	0.811615	0.196996	0.453126	0.204275	down	-1.43775	0.0139991	yes
circRNA1026	5	5.11427	5.09246	5.46231	2.35389	2.54794	2.27335	down	-1.12683	0.000101561	yes
circRNA1678	2	1.41885	1.50637	1.40193	0.795399	0.582134	0.749808	down	-1.02437	0.00224663	yes
circRNA1117	2	17.1018	11.3598	15.4619	6.30986	7.57944	5.816	down	-1.15641	0.0328118	yes
